# Supplementary material for: Expression, Purification, and Identification of Associated Proteins of the Full-length hCDK12/CyclinK Complex
Source: J Biol Chem. 2014 Nov 26;290(3):1786–95. doi: 10.1074/jbc.M114.612226 (PMC4340420; doi:10.1074/jbc.M114.612226)
Supplement: Supplemental Data [file supp_M114.612226_jbc.M114.612226-1.xlsx]

## Sheet: Samples Report for 3091_040912
#	Visible?	Starred?	Identified Proteins (411)	Accession Number	Molecular Weight	Protein Grouping Ambiguity	Quantitative Variance	Taxonomy	CDK12	CDK13	NegCtrl
3	TRUE	FALSE	Keratin, type I cytoskeletal 10 OS=Homo sapiens GN=KRT10 PE=1 SV=6	P13645|K1C10_HUMAN	59 kDa	TRUE		unknown	38	0	48	F
5	TRUE	FALSE	Tubulin beta chain OS=Homo sapiens GN=TUBB PE=1 SV=2	P07437|TBB5_HUMAN	50 kDa	TRUE		unknown	41	8	25	F
6	TRUE	FALSE	Keratin, type II cytoskeletal 2 epidermal OS=Homo sapiens GN=KRT2 PE=1 SV=2	P35908|K22E_HUMAN	65 kDa	TRUE		unknown	26	0	40	F
7	TRUE	FALSE	Elongation factor 1-alpha 1 OS=Homo sapiens GN=EEF1A1 PE=1 SV=1	P68104|EF1A1_HUMAN	50 kDa	TRUE		unknown	27	8	22	F
9	TRUE	FALSE	DNA methyltransferase 1-associated protein 1 OS=Homo sapiens GN=DMAP1 PE=1 SV=1	Q9NPF5|DMAP1_HUMAN	53 kDa			unknown	30	0	27	F
10	TRUE	FALSE	YEATS domain-containing protein 2 OS=Homo sapiens GN=YEATS2 PE=1 SV=2	Q9ULM3|YETS2_HUMAN	151 kDa			unknown	20	0	32	F
12	TRUE	FALSE	78 kDa glucose-regulated protein OS=Homo sapiens GN=HSPA5 PE=1 SV=2	P11021|GRP78_HUMAN	72 kDa	TRUE		unknown	34	0	21	F
15	TRUE	FALSE	Keratin, type II cytoskeletal 1 OS=Homo sapiens GN=KRT1 PE=1 SV=6	P04264|K2C1_HUMAN	66 kDa	TRUE		unknown	21	0	31	F
16	TRUE	FALSE	E3 ubiquitin-protein ligase TRIM21 OS=Homo sapiens GN=TRIM21 PE=1 SV=1	P19474|RO52_HUMAN	54 kDa			unknown	20	0	31	F
17	TRUE	FALSE	Zinc finger protein 295 OS=Homo sapiens GN=ZNF295 PE=1 SV=2	Q9ULJ3|ZN295_HUMAN	119 kDa			unknown	43	0	2	F
22	TRUE	FALSE	Vimentin OS=Homo sapiens GN=VIM PE=1 SV=4	P08670|VIME_HUMAN	54 kDa	TRUE		unknown	27	0	12	F
24	TRUE	FALSE	DNA mismatch repair protein Msh6 OS=Homo sapiens GN=MSH6 PE=1 SV=2	P52701|MSH6_HUMAN	153 kDa			unknown	17	0	12	F
27	TRUE	FALSE	RuvB-like 2 OS=Homo sapiens GN=RUVBL2 PE=1 SV=3	Q9Y230|RUVB2_HUMAN	51 kDa			unknown	26	0	14	F
29	TRUE	FALSE	Prolyl 4-hydroxylase subunit alpha-1 OS=Homo sapiens GN=P4HA1 PE=1 SV=2	P13674|P4HA1_HUMAN	61 kDa			unknown	22	0	16	F
31	TRUE	FALSE	Tubulin alpha-1A chain OS=Homo sapiens GN=TUBA1A PE=1 SV=1	Q71U36|TBA1A_HUMAN	50 kDa	TRUE		unknown	20	3	10	F
32	TRUE	FALSE	Heat shock cognate 71 kDa protein OS=Homo sapiens GN=HSPA8 PE=1 SV=1	P11142|HSP7C_HUMAN	71 kDa	TRUE		unknown	24	0	11	F
33	TRUE	FALSE	Uncharacterized protein C19orf21 OS=Homo sapiens GN=C19orf21 PE=1 SV=1	Q8IVT2|CS021_HUMAN	75 kDa			unknown	21	0	14	F
35	TRUE	FALSE	Keratin, type I cytoskeletal 9 OS=Homo sapiens GN=KRT9 PE=1 SV=3	P35527|K1C9_HUMAN	62 kDa	TRUE		unknown	13	0	21	F
36	TRUE	FALSE	Keratin, type II cytoskeletal 8 OS=Homo sapiens GN=KRT8 PE=1 SV=7	P05787|K2C8_HUMAN	54 kDa	TRUE		unknown	20	0	13	F
41	TRUE	FALSE	DNA-dependent protein kinase catalytic subunit OS=Homo sapiens GN=PRKDC PE=1 SV=3	P78527|PRKDC_HUMAN	469 kDa			unknown	3	0	9	F
47	TRUE	FALSE	RecName: Full=Serum albumin; AltName: Full=BSA; AltName: Allergen=Bos d 6; Flags: Precursor	P02769|ALBU_BOVIN	69 kDa			unknown	21	0	3	F
48	TRUE	FALSE	ZZ-type zinc finger-containing protein 3 OS=Homo sapiens GN=ZZZ3 PE=1 SV=1	Q8IYH5|ZZZ3_HUMAN	102 kDa			unknown	11	0	5	F
53	TRUE	FALSE	RuvB-like 1 OS=Homo sapiens GN=RUVBL1 PE=1 SV=1	Q9Y265|RUVB1_HUMAN	50 kDa			unknown	17	0	6	F
54	TRUE	FALSE	Keratin, type I cytoskeletal 18 OS=Homo sapiens GN=KRT18 PE=1 SV=2	P05783|K1C18_HUMAN	48 kDa	TRUE		unknown	20	0	6	F
55	TRUE	FALSE	Keratin, type I cytoskeletal 14 OS=Homo sapiens GN=KRT14 PE=1 SV=4	P02533|K1C14_HUMAN	52 kDa	TRUE		unknown	5	0	19	F
60	TRUE	FALSE	Zinc finger protein 609 OS=Homo sapiens GN=ZNF609 PE=1 SV=2	O15014|ZN609_HUMAN	151 kDa			unknown	19	0	1	F
62	TRUE	FALSE	Heat shock 70 kDa protein 1A/1B OS=Homo sapiens GN=HSPA1A PE=1 SV=5	P08107|HSP71_HUMAN	70 kDa	TRUE		unknown	17	0	7	F
66	TRUE	FALSE	Probable ATP-dependent RNA helicase DDX17 OS=Homo sapiens GN=DDX17 PE=1 SV=1	Q92841|DDX17_HUMAN	72 kDa	TRUE		unknown	24	0	1	F
71	TRUE	FALSE	Actin, cytoplasmic 1 OS=Homo sapiens GN=ACTB PE=1 SV=1	P60709|ACTB_HUMAN	42 kDa	TRUE		unknown	13	0	10	F
77	TRUE	FALSE	Protein disulfide-isomerase OS=Homo sapiens GN=P4HB PE=1 SV=3	P07237|PDIA1_HUMAN	57 kDa			unknown	14	0	7	F
81	TRUE	FALSE	Keratin, type II cytoskeletal 7 OS=Homo sapiens GN=KRT7 PE=1 SV=4	P08729|K2C7_HUMAN	51 kDa	TRUE		unknown	11	0	9	F
82	TRUE	FALSE	DnaJ homolog subfamily A member 1 OS=Homo sapiens GN=DNAJA1 PE=1 SV=2	P31689|DNJA1_HUMAN	45 kDa			unknown	11	0	10	F
85	TRUE	FALSE	Probable ATP-dependent RNA helicase DDX5 OS=Homo sapiens GN=DDX5 PE=1 SV=1	P17844|DDX5_HUMAN	69 kDa	TRUE		unknown	15	0	1	F
87	TRUE	FALSE	Keratin, type II cytoskeletal 6B OS=Homo sapiens GN=KRT6B PE=1 SV=5	P04259|K2C6B_HUMAN	60 kDa	TRUE		unknown	5	0	9	F
88	TRUE	FALSE	Nucleoside-triphosphatase C1orf57 OS=Homo sapiens GN=C1orf57 PE=1 SV=1	Q9BSD7|CA057_HUMAN	21 kDa			unknown	8	0	12	F
96	TRUE	FALSE	rRNA 2'-O-methyltransferase fibrillarin OS=Homo sapiens GN=FBL PE=1 SV=2	P22087|FBRL_HUMAN	34 kDa			unknown	11	0	8	F
97	TRUE	FALSE	Histone acetyltransferase KAT2A OS=Homo sapiens GN=KAT2A PE=1 SV=3	Q92830|KAT2A_HUMAN	94 kDa			unknown	5	0	2	F
105	TRUE	FALSE	Protein KIAA1967 OS=Homo sapiens GN=KIAA1967 PE=1 SV=2	Q8N163|K1967_HUMAN	103 kDa			unknown	14	0	2	F
113	TRUE	FALSE	Keratin, type I cytoskeletal 17 OS=Homo sapiens GN=KRT17 PE=1 SV=2	Q04695|K1C17_HUMAN	48 kDa	TRUE		unknown	8	0	5	F
114	TRUE	FALSE	Guanine nucleotide-binding protein-like 3-like protein OS=Homo sapiens GN=GNL3L PE=1 SV=1	Q9NVN8|GNL3L_HUMAN	66 kDa			unknown	6	0	5	F
117	TRUE	FALSE	Heterogeneous nuclear ribonucleoprotein H OS=Homo sapiens GN=HNRNPH1 PE=1 SV=4	P31943|HNRH1_HUMAN	49 kDa	TRUE		unknown	10	0	4	F
118	TRUE	FALSE	Galectin-3-binding protein OS=Homo sapiens GN=LGALS3BP PE=1 SV=1	Q08380|LG3BP_HUMAN	65 kDa			unknown	5	0	5	F
119	TRUE	FALSE	Replication factor C subunit 3 OS=Homo sapiens GN=RFC3 PE=1 SV=2	P40938|RFC3_HUMAN	41 kDa			unknown	3	0	9	F
120	TRUE	FALSE	F-box-like/WD repeat-containing protein TBL1X OS=Homo sapiens GN=TBL1X PE=1 SV=3	O60907|TBL1X_HUMAN	62 kDa	TRUE		unknown	11	0	3	F
121	TRUE	FALSE	Tubulin gamma-1 chain OS=Homo sapiens GN=TUBG1 PE=1 SV=2	P23258|TBG1_HUMAN	51 kDa			unknown	2	0	7	F
122	TRUE	FALSE	RNA-binding protein 39 OS=Homo sapiens GN=RBM39 PE=1 SV=2	Q14498|RBM39_HUMAN	59 kDa			unknown	13	0	2	F
123	TRUE	FALSE	26S proteasome non-ATPase regulatory subunit 2 OS=Homo sapiens GN=PSMD2 PE=1 SV=3	Q13200|PSMD2_HUMAN	100 kDa			unknown	2	0	6	F
134	TRUE	FALSE	YEATS domain-containing protein 4 OS=Homo sapiens GN=YEATS4 PE=1 SV=1	O95619|YETS4_HUMAN	27 kDa			unknown	10	0	5	F
135	TRUE	FALSE	Replication factor C subunit 4 OS=Homo sapiens GN=RFC4 PE=1 SV=2	P35249|RFC4_HUMAN	40 kDa			unknown	8	0	3	F
136	TRUE	FALSE	WD repeat-containing protein 5 OS=Homo sapiens GN=WDR5 PE=1 SV=1	P61964|WDR5_HUMAN	37 kDa			unknown	10	0	5	F
137	TRUE	FALSE	40S ribosomal protein S4, X isoform OS=Homo sapiens GN=RPS4X PE=1 SV=2	P62701|RS4X_HUMAN	30 kDa			unknown	11	0	4	F
138	TRUE	FALSE	DNA mismatch repair protein Msh2 OS=Homo sapiens GN=MSH2 PE=1 SV=1	P43246|MSH2_HUMAN	105 kDa			unknown	1	0	3	F
149	TRUE	FALSE	Transcriptional adapter 3 OS=Homo sapiens GN=TADA3 PE=1 SV=1	O75528|TADA3_HUMAN	49 kDa			unknown	4	0	5	F
150	TRUE	FALSE	Alanyl-tRNA editing protein Aarsd1 OS=Homo sapiens GN=AARSD1 PE=1 SV=2	Q9BTE6|AASD1_HUMAN	45 kDa			unknown	3	0	4	F
151	TRUE	FALSE	6-phosphofructokinase, liver type OS=Homo sapiens GN=PFKL PE=1 SV=6	P17858|K6PL_HUMAN	85 kDa	TRUE		unknown	3	0	4	F
159	TRUE	FALSE	Replication factor C subunit 2 OS=Homo sapiens GN=RFC2 PE=1 SV=3	P35250|RFC2_HUMAN	39 kDa			unknown	3	0	5	F
160	TRUE	FALSE	60S ribosomal protein L23 OS=Homo sapiens GN=RPL23 PE=1 SV=1	P62829|RL23_HUMAN	15 kDa			unknown	8	0	5	F
161	TRUE	FALSE	DnaJ homolog subfamily A member 2 OS=Homo sapiens GN=DNAJA2 PE=1 SV=1	O60884|DNJA2_HUMAN	46 kDa			unknown	4	0	2	F
162	TRUE	FALSE	Ubiquitin-40S ribosomal protein S27a OS=Homo sapiens GN=RPS27A PE=1 SV=2	P62979|RS27A_HUMAN	18 kDa			unknown	9	0	4	F
167	TRUE	FALSE	Replication factor C subunit 5 OS=Homo sapiens GN=RFC5 PE=1 SV=1	P40937|RFC5_HUMAN	38 kDa			unknown	3	0	4	F
168	TRUE	FALSE	DNA mismatch repair protein Mlh1 OS=Homo sapiens GN=MLH1 PE=1 SV=1	P40692|MLH1_HUMAN	85 kDa			unknown	2	0	2	F
169	TRUE	FALSE	Prolyl 4-hydroxylase subunit alpha-2 OS=Homo sapiens GN=P4HA2 PE=1 SV=1	O15460|P4HA2_HUMAN	61 kDa			unknown	9	0	1	F
170	TRUE	FALSE	Keratin, type II cytoskeletal 5 OS=Homo sapiens GN=KRT5 PE=1 SV=3	P13647|K2C5_HUMAN	62 kDa	TRUE		unknown	0	0	9	F
178	TRUE	FALSE	Heat shock protein beta-1 OS=Homo sapiens GN=HSPB1 PE=1 SV=2	P04792|HSPB1_HUMAN	23 kDa			unknown	6	0	5	F
179	TRUE	FALSE	26S protease regulatory subunit 6A OS=Homo sapiens GN=PSMC3 PE=1 SV=3	P17980|PRS6A_HUMAN	49 kDa			unknown	5	0	4	F
180	TRUE	FALSE	Transcriptional adapter 2-alpha OS=Homo sapiens GN=TADA2A PE=1 SV=2	O75478|TAD2A_HUMAN	51 kDa			unknown	3	0	5	F
181	TRUE	FALSE	Keratin, type I cytoskeletal 19 OS=Homo sapiens GN=KRT19 PE=1 SV=4	P08727|K1C19_HUMAN	44 kDa	TRUE		unknown	2	0	5	F
190	TRUE	FALSE	Metalloproteinase inhibitor 1 OS=Homo sapiens GN=TIMP1 PE=1 SV=1	P01033|TIMP1_HUMAN	23 kDa			unknown	5	0	5	F
191	TRUE	FALSE	26S protease regulatory subunit 6B OS=Homo sapiens GN=PSMC4 PE=1 SV=2	P43686|PRS6B_HUMAN	47 kDa			unknown	1	0	5	F
201	TRUE	FALSE	Uncharacterized protein C21orf70 OS=Homo sapiens GN=C21orf70 PE=1 SV=2	Q9NSI2|CU070_HUMAN	25 kDa			unknown	4	0	5	F
202	TRUE	FALSE	Signal recognition particle 14 kDa protein OS=Homo sapiens GN=SRP14 PE=1 SV=2	P37108|SRP14_HUMAN	15 kDa			unknown	5	0	4	F
203	TRUE	FALSE	Tubulin beta-2C chain OS=Homo sapiens GN=TUBB2C PE=1 SV=1	P68371|TBB2C_HUMAN	50 kDa	TRUE		unknown	4	0	5	F
204	TRUE	FALSE	D-3-phosphoglycerate dehydrogenase OS=Homo sapiens GN=PHGDH PE=1 SV=4	O43175|SERA_HUMAN	57 kDa			unknown	2	0	2	F
206	TRUE	FALSE	26S protease regulatory subunit 7 OS=Homo sapiens GN=PSMC2 PE=1 SV=3	P35998|PRS7_HUMAN	49 kDa			unknown	1	0	6	F
215	TRUE	FALSE	Translocon-associated protein subunit delta OS=Homo sapiens GN=SSR4 PE=1 SV=1	P51571|SSRD_HUMAN	19 kDa			unknown	3	0	5	F
216	TRUE	FALSE	Poly(rC)-binding protein 1 OS=Homo sapiens GN=PCBP1 PE=1 SV=2	Q15365|PCBP1_HUMAN	37 kDa	TRUE		unknown	5	0	2	F
218	TRUE	FALSE	Heat shock-related 70 kDa protein 2 OS=Homo sapiens GN=HSPA2 PE=1 SV=1	P54652|HSP72_HUMAN	70 kDa	TRUE		unknown	6	0	1	F
230	TRUE	FALSE	Ig gamma-3 chain C region OS=Homo sapiens GN=IGHG3 PE=1 SV=2	P01860|IGHG3_HUMAN	41 kDa			unknown	4	0	3	F
231	TRUE	FALSE	Tubulin beta-6 chain OS=Homo sapiens GN=TUBB6 PE=1 SV=1	Q9BUF5|TBB6_HUMAN	50 kDa	TRUE		unknown	4	0	1	F
232	TRUE	FALSE	TAF6-like RNA polymerase II p300/CBP-associated factor-associated factor 65 kDa subunit 6L OS=Homo sapiens GN=TAF6L PE=1 SV=1	Q9Y6J9|TAF6L_HUMAN	68 kDa			unknown	4	0	1	F
233	TRUE	FALSE	Uncharacterized protein C3orf21 OS=Homo sapiens GN=C3orf21 PE=2 SV=1	Q8NBI6|CC021_HUMAN	44 kDa			unknown	2	0	4	F
235	TRUE	FALSE	Transcriptional adapter 2-beta OS=Homo sapiens GN=TADA2B PE=1 SV=2	Q86TJ2|TAD2B_HUMAN	48 kDa			unknown	2	0	1	F
257	TRUE	FALSE	Elongation factor 1-gamma OS=Homo sapiens GN=EEF1G PE=1 SV=3	P26641|EF1G_HUMAN	50 kDa			unknown	2	0	3	F
261	TRUE	FALSE	Small nuclear ribonucleoprotein Sm D2 OS=Homo sapiens GN=SNRPD2 PE=1 SV=1	P62316|SMD2_HUMAN	14 kDa			unknown	5	0	1	F
284	TRUE	FALSE	Serine/threonine-protein kinase B-raf OS=Homo sapiens GN=BRAF PE=1 SV=4	P15056|BRAF_HUMAN	84 kDa	TRUE		unknown	0	0	4	F
295	TRUE	FALSE	Double-stranded RNA-binding protein Staufen homolog 1 OS=Homo sapiens GN=STAU1 PE=1 SV=2	O95793|STAU1_HUMAN	63 kDa			unknown	0	0	2	F
296	TRUE	FALSE	Keratin, type I cytoskeletal 15 OS=Homo sapiens GN=KRT15 PE=1 SV=3	P19012|K1C15_HUMAN	49 kDa	TRUE		unknown	1	0	2	F
297	TRUE	FALSE	Tubulin alpha-1B chain OS=Homo sapiens GN=TUBA1B PE=1 SV=1	P68363|TBA1B_HUMAN	50 kDa	TRUE		unknown	3	1	1	F
298	TRUE	FALSE	Histone deacetylase 2 OS=Homo sapiens GN=HDAC2 PE=1 SV=2	Q92769|HDAC2_HUMAN	55 kDa	TRUE		unknown	2	0	1	F
318	TRUE	TRUE	Cell division protein kinase 1 OS=Homo sapiens GN=CDK1 PE=1 SV=2	P06493|CDK1_HUMAN	34 kDa	TRUE		unknown	0	0	2	F
319	TRUE	FALSE	6-phosphofructokinase type C OS=Homo sapiens GN=PFKP PE=1 SV=2	Q01813|K6PP_HUMAN	86 kDa	TRUE		unknown	0	0	2	F
324	TRUE	FALSE	Tubulin beta-3 chain OS=Homo sapiens GN=TUBB3 PE=1 SV=2	Q13509|TBB3_HUMAN	50 kDa	TRUE		unknown	2	0	2	F
326	TRUE	FALSE	Tubulin beta-2B chain OS=Homo sapiens GN=TUBB2B PE=1 SV=1	Q9BVA1|TBB2B_HUMAN	50 kDa	TRUE		unknown	1	0	2	F
328	TRUE	FALSE	MRG-binding protein OS=Homo sapiens GN=MRGBP PE=1 SV=1	Q9NV56|MRGBP_HUMAN	22 kDa			unknown	3	0	1	F
329	TRUE	FALSE	Uncharacterized protein C14orf43 OS=Homo sapiens GN=C14orf43 PE=1 SV=2	Q6PJG2|CN043_HUMAN	115 kDa			unknown	0	0	2	F
332	TRUE	FALSE	Dermcidin OS=Homo sapiens GN=DCD PE=1 SV=2	P81605|DCD_HUMAN	11 kDa			unknown	0	0	4	F
350	TRUE	FALSE	26S proteasome non-ATPase regulatory subunit 1 OS=Homo sapiens GN=PSMD1 PE=1 SV=2	Q99460|PSMD1_HUMAN	106 kDa			unknown	0	0	2	F
358	TRUE	FALSE	Tubulin beta-4 chain OS=Homo sapiens GN=TUBB4 PE=1 SV=2	P04350|TBB4_HUMAN	50 kDa	TRUE		unknown	1	0	2	F
359	TRUE	FALSE	Tubulin alpha-1C chain OS=Homo sapiens GN=TUBA1C PE=1 SV=1	Q9BQE3|TBA1C_HUMAN	50 kDa	TRUE		unknown	2	0	1	F
371	TRUE	FALSE	Pyrroline-5-carboxylate reductase 3 OS=Homo sapiens GN=PYCRL PE=1 SV=2	Q53H96|P5CR3_HUMAN	29 kDa			unknown	0	0	2	F
380	TRUE	FALSE	Keratin, type I cytoskeletal 13 OS=Homo sapiens GN=KRT13 PE=1 SV=4	P13646|K1C13_HUMAN	50 kDa	TRUE		unknown	0	0	2	F
389	TRUE	FALSE	Ig kappa chain V-III region POM OS=Homo sapiens PE=1 SV=1	P01624|KV306_HUMAN	12 kDa			unknown	0	0	2	F
1	TRUE	TRUE	Cell division protein kinase 12 OS=Homo sapiens GN=CDK12 PE=1 SV=2	Q9NYV4|CDK12_HUMAN	164 kDa	TRUE		unknown	94	12	0	T
2	TRUE	FALSE	Serine/arginine repetitive matrix protein 2 OS=Homo sapiens GN=SRRM2 PE=1 SV=2	Q9UQ35|SRRM2_HUMAN	300 kDa			unknown	95	7	0	T
4	TRUE	FALSE	Pre-mRNA cleavage complex 2 protein Pcf11 OS=Homo sapiens GN=PCF11 PE=1 SV=3	O94913|PCF11_HUMAN	173 kDa			unknown	77	1	0	T
8	TRUE	FALSE	ELKS/Rab6-interacting/CAST family member 1 OS=Homo sapiens GN=ERC1 PE=1 SV=1	Q8IUD2|RB6I2_HUMAN	128 kDa	TRUE		unknown	61	0	0	T
11	TRUE	FALSE	Protein phosphatase 1 regulatory subunit 12A OS=Homo sapiens GN=PPP1R12A PE=1 SV=1	O14974|MYPT1_HUMAN	115 kDa	TRUE		unknown	56	0	0	T
13	TRUE	FALSE	Protein BAT2-like 1 OS=Homo sapiens GN=BAT2L1 PE=1 SV=2	Q5JSZ5|BA2L1_HUMAN	243 kDa			unknown	51	0	0	T
14	TRUE	FALSE	Transcription elongation factor B polypeptide 3 OS=Homo sapiens GN=TCEB3 PE=1 SV=2	Q14241|ELOA1_HUMAN	90 kDa			unknown	55	0	0	T
18	TRUE	FALSE	DNA excision repair protein ERCC-6 OS=Homo sapiens GN=ERCC6 PE=1 SV=1	Q03468|ERCC6_HUMAN	168 kDa			unknown	49	0	0	T
19	TRUE	FALSE	Antigen KI-67 OS=Homo sapiens GN=MKI67 PE=1 SV=2	P46013|KI67_HUMAN	359 kDa			unknown	26	0	0	T
20	TRUE	FALSE	Structural maintenance of chromosomes protein 4 OS=Homo sapiens GN=SMC4 PE=1 SV=2	Q9NTJ3|SMC4_HUMAN	147 kDa			unknown	41	0	0	T
21	TRUE	FALSE	Transcriptional regulator ATRX OS=Homo sapiens GN=ATRX PE=1 SV=5	P46100|ATRX_HUMAN	283 kDa			unknown	33	0	0	T
23	TRUE	FALSE	Polyadenylate-binding protein 1 OS=Homo sapiens GN=PABPC1 PE=1 SV=2	P11940|PABP1_HUMAN	71 kDa	TRUE		unknown	34	4	0	T
25	TRUE	FALSE	DNA repair protein RAD50 OS=Homo sapiens GN=RAD50 PE=1 SV=1	Q92878|RAD50_HUMAN	154 kDa			unknown	38	0	0	T
26	TRUE	FALSE	Dedicator of cytokinesis protein 5 OS=Homo sapiens GN=DOCK5 PE=1 SV=3	Q9H7D0|DOCK5_HUMAN	215 kDa	TRUE		unknown	31	0	0	T
28	TRUE	FALSE	Structural maintenance of chromosomes protein 2 OS=Homo sapiens GN=SMC2 PE=1 SV=2	O95347|SMC2_HUMAN	136 kDa			unknown	39	0	0	T
30	TRUE	FALSE	Protein VPRBP OS=Homo sapiens GN=VPRBP PE=1 SV=3	Q9Y4B6|VPRBP_HUMAN	169 kDa			unknown	38	0	0	T
34	TRUE	FALSE	Apoptotic chromatin condensation inducer in the nucleus OS=Homo sapiens GN=ACIN1 PE=1 SV=2	Q9UKV3|ACINU_HUMAN	152 kDa			unknown	34	0	0	T
37	TRUE	FALSE	U5 small nuclear ribonucleoprotein 200 kDa helicase OS=Homo sapiens GN=SNRNP200 PE=1 SV=2	O75643|U520_HUMAN	245 kDa			unknown	29	0	0	T
38	TRUE	FALSE	DNA-directed RNA polymerase II subunit RPB1 OS=Homo sapiens GN=POLR2A PE=1 SV=2	P24928|RPB1_HUMAN	217 kDa			unknown	27	0	0	T
39	TRUE	FALSE	DNA damage-binding protein 1 OS=Homo sapiens GN=DDB1 PE=1 SV=1	Q16531|DDB1_HUMAN	127 kDa			unknown	33	0	0	T
40	TRUE	FALSE	RNA exonuclease 1 homolog OS=Homo sapiens GN=REXO1 PE=1 SV=3	Q8N1G1|REXO1_HUMAN	132 kDa			unknown	31	0	0	T
42	TRUE	FALSE	LIM domain only protein 7 OS=Homo sapiens GN=LMO7 PE=1 SV=3	Q8WWI1|LMO7_HUMAN	193 kDa			unknown	14	0	0	T
43	TRUE	FALSE	Large proline-rich protein BAT2 OS=Homo sapiens GN=BAT2 PE=1 SV=3	P48634|BAT2_HUMAN	229 kDa			unknown	29	0	0	T
44	TRUE	FALSE	Integrator complex subunit 1 OS=Homo sapiens GN=INTS1 PE=1 SV=2	Q8N201|INT1_HUMAN	244 kDa			unknown	23	0	0	T
45	TRUE	FALSE	Protein phosphatase 1 regulatory subunit 12C OS=Homo sapiens GN=PPP1R12C PE=1 SV=1	Q9BZL4|PP12C_HUMAN	85 kDa			unknown	31	0	0	T
46	TRUE	FALSE	BTB/POZ domain-containing protein KCTD3 OS=Homo sapiens GN=KCTD3 PE=1 SV=2	Q9Y597|KCTD3_HUMAN	89 kDa	TRUE		unknown	32	0	0	T
49	TRUE	FALSE	Kinesin-like protein KIF23 OS=Homo sapiens GN=KIF23 PE=1 SV=3	Q02241|KIF23_HUMAN	110 kDa			unknown	29	0	0	T
50	TRUE	FALSE	Ankycorbin OS=Homo sapiens GN=RAI14 PE=1 SV=2	Q9P0K7|RAI14_HUMAN	110 kDa			unknown	29	0	0	T
51	TRUE	FALSE	Sorbin and SH3 domain-containing protein 2 OS=Homo sapiens GN=SORBS2 PE=1 SV=3	O94875|SRBS2_HUMAN	124 kDa	TRUE		unknown	29	0	0	T
52	TRUE	FALSE	Zinc finger CCCH domain-containing protein 14 OS=Homo sapiens GN=ZC3H14 PE=1 SV=1	Q6PJT7|ZC3HE_HUMAN	83 kDa			unknown	29	0	0	T
56	TRUE	FALSE	Transformation/transcription domain-associated protein OS=Homo sapiens GN=TRRAP PE=1 SV=3	Q9Y4A5|TRRAP_HUMAN	438 kDa			unknown	8	0	0	T
57	TRUE	FALSE	Probable E3 ubiquitin-protein ligase MYCBP2 OS=Homo sapiens GN=MYCBP2 PE=1 SV=3	O75592|MYCB2_HUMAN	510 kDa			unknown	7	0	0	T
58	TRUE	FALSE	Zinc finger CCHC domain-containing protein 8 OS=Homo sapiens GN=ZCCHC8 PE=1 SV=2	Q6NZY4|ZCHC8_HUMAN	79 kDa			unknown	27	0	0	T
59	TRUE	FALSE	Polyribonucleotide 5'-hydroxyl-kinase Clp1 OS=Homo sapiens GN=CLP1 PE=1 SV=1	Q92989|CLP1_HUMAN	48 kDa			unknown	22	5	0	T
61	TRUE	FALSE	Serine/arginine-rich splicing factor 6 OS=Homo sapiens GN=SRSF6 PE=1 SV=2	Q13247|SRSF6_HUMAN	40 kDa	TRUE		unknown	27	0	0	T
63	TRUE	FALSE	Cyclin-K OS=Homo sapiens GN=CCNK PE=1 SV=2	O75909|CCNK_HUMAN	64 kDa			unknown	23	2	0	T
64	TRUE	FALSE	Formin-binding protein 1-like OS=Homo sapiens GN=FNBP1L PE=1 SV=2	Q5T0N5|FBP1L_HUMAN	70 kDa			unknown	25	0	0	T
65	TRUE	FALSE	Bcl-2-associated transcription factor 1 OS=Homo sapiens GN=BCLAF1 PE=1 SV=2	Q9NYF8|BCLF1_HUMAN	106 kDa	TRUE		unknown	25	0	0	T
67	TRUE	FALSE	Tripartite motif-containing protein 3 OS=Homo sapiens GN=TRIM3 PE=1 SV=2	O75382|TRIM3_HUMAN	81 kDa			unknown	22	0	0	T
68	TRUE	FALSE	Zinc finger and BTB domain-containing protein 11 OS=Homo sapiens GN=ZBTB11 PE=1 SV=2	O95625|ZBT11_HUMAN	119 kDa			unknown	22	0	0	T
69	TRUE	FALSE	E1A-binding protein p400 OS=Homo sapiens GN=EP400 PE=1 SV=3	Q96L91|EP400_HUMAN	344 kDa			unknown	15	0	0	T
70	TRUE	FALSE	TRIO and F-actin-binding protein OS=Homo sapiens GN=TRIOBP PE=1 SV=3	Q9H2D6|TARA_HUMAN	261 kDa			unknown	13	0	0	T
72	TRUE	FALSE	Serine/arginine repetitive matrix protein 1 OS=Homo sapiens GN=SRRM1 PE=1 SV=2	Q8IYB3|SRRM1_HUMAN	102 kDa			unknown	21	3	0	T
73	TRUE	FALSE	Pre-mRNA-processing-splicing factor 8 OS=Homo sapiens GN=PRPF8 PE=1 SV=2	Q6P2Q9|PRP8_HUMAN	274 kDa			unknown	14	0	0	T
74	TRUE	FALSE	Myosin phosphatase Rho-interacting protein OS=Homo sapiens GN=MPRIP PE=1 SV=3	Q6WCQ1|MPRIP_HUMAN	117 kDa			unknown	23	0	0	T
75	TRUE	FALSE	Zinc finger and BTB domain-containing protein 1 OS=Homo sapiens GN=ZBTB1 PE=1 SV=3	Q9Y2K1|ZBTB1_HUMAN	82 kDa			unknown	24	0	0	T
76	TRUE	FALSE	Thyroid hormone receptor-associated protein 3 OS=Homo sapiens GN=THRAP3 PE=1 SV=2	Q9Y2W1|TR150_HUMAN	109 kDa	TRUE		unknown	24	0	0	T
78	TRUE	FALSE	116 kDa U5 small nuclear ribonucleoprotein component OS=Homo sapiens GN=EFTUD2 PE=1 SV=1	Q15029|U5S1_HUMAN	109 kDa			unknown	19	0	0	T
79	TRUE	FALSE	Zinc finger protein 318 OS=Homo sapiens GN=ZNF318 PE=1 SV=2	Q5VUA4|ZN318_HUMAN	251 kDa			unknown	12	0	0	T
80	TRUE	FALSE	Uveal autoantigen with coiled-coil domains and ankyrin repeats OS=Homo sapiens GN=UACA PE=1 SV=2	Q9BZF9|UACA_HUMAN	163 kDa			unknown	11	0	0	T
83	TRUE	FALSE	Putative pre-mRNA-splicing factor ATP-dependent RNA helicase DHX15 OS=Homo sapiens GN=DHX15 PE=1 SV=2	O43143|DHX15_HUMAN	91 kDa			unknown	21	0	0	T
84	TRUE	FALSE	Eukaryotic translation initiation factor 4 gamma 1 OS=Homo sapiens GN=EIF4G1 PE=1 SV=4	Q04637|IF4G1_HUMAN	175 kDa			unknown	19	0	0	T
86	TRUE	FALSE	Superkiller viralicidic activity 2-like 2 OS=Homo sapiens GN=SKIV2L2 PE=1 SV=3	P42285|SK2L2_HUMAN	118 kDa			unknown	21	0	0	T
89	TRUE	FALSE	Eukaryotic initiation factor 4A-III OS=Homo sapiens GN=EIF4A3 PE=1 SV=4	P38919|IF4A3_HUMAN	47 kDa	TRUE		unknown	18	0	0	T
90	TRUE	FALSE	PRKC apoptosis WT1 regulator protein OS=Homo sapiens GN=PAWR PE=1 SV=1	Q96IZ0|PAWR_HUMAN	37 kDa			unknown	19	1	0	T
91	TRUE	FALSE	Protein Wiz OS=Homo sapiens GN=WIZ PE=1 SV=2	O95785|WIZ_HUMAN	179 kDa			unknown	17	0	0	T
92	TRUE	FALSE	Nuclease-sensitive element-binding protein 1 OS=Homo sapiens GN=YBX1 PE=1 SV=3	P67809|YBOX1_HUMAN	36 kDa	TRUE		unknown	20	0	0	T
93	TRUE	FALSE	La-related protein 1 OS=Homo sapiens GN=LARP1 PE=1 SV=2	Q6PKG0|LARP1_HUMAN	124 kDa			unknown	20	0	0	T
94	TRUE	FALSE	Zinc finger protein ubi-d4 OS=Homo sapiens GN=DPF2 PE=1 SV=2	Q92785|REQU_HUMAN	44 kDa			unknown	20	0	0	T
95	TRUE	FALSE	RNA-binding protein 27 OS=Homo sapiens GN=RBM27 PE=1 SV=2	Q9P2N5|RBM27_HUMAN	119 kDa	TRUE		unknown	10	0	0	T
98	TRUE	FALSE	Polyadenylate-binding protein 4 OS=Homo sapiens GN=PABPC4 PE=1 SV=1	Q13310|PABP4_HUMAN	71 kDa	TRUE		unknown	18	1	0	T
99	TRUE	FALSE	Serine/threonine-protein phosphatase PP1-beta catalytic subunit OS=Homo sapiens GN=PPP1CB PE=1 SV=3	P62140|PP1B_HUMAN	37 kDa	TRUE		unknown	18	0	0	T
100	TRUE	FALSE	Choline-phosphate cytidylyltransferase A OS=Homo sapiens GN=PCYT1A PE=1 SV=2	P49585|PCY1A_HUMAN	42 kDa	TRUE		unknown	19	0	0	T
101	TRUE	FALSE	A-kinase anchor protein 12 OS=Homo sapiens GN=AKAP12 PE=1 SV=3	Q02952|AKA12_HUMAN	191 kDa			unknown	10	0	0	T
102	TRUE	FALSE	Splicing factor 3B subunit 3 OS=Homo sapiens GN=SF3B3 PE=1 SV=4	Q15393|SF3B3_HUMAN	136 kDa			unknown	18	0	0	T
103	TRUE	FALSE	Ataxin-2-like protein OS=Homo sapiens GN=ATXN2L PE=1 SV=2	Q8WWM7|ATX2L_HUMAN	113 kDa			unknown	16	0	0	T
104	TRUE	FALSE	40S ribosomal protein S3a OS=Homo sapiens GN=RPS3A PE=1 SV=2	P61247|RS3A_HUMAN	30 kDa			unknown	15	3	0	T
106	TRUE	FALSE	Matrin-3 OS=Homo sapiens GN=MATR3 PE=1 SV=2	P43243|MATR3_HUMAN	95 kDa			unknown	16	0	0	T
107	TRUE	FALSE	E3 ubiquitin-protein ligase RNF168 OS=Homo sapiens GN=RNF168 PE=1 SV=1	Q8IYW5|RN168_HUMAN	65 kDa			unknown	17	0	0	T
108	TRUE	FALSE	PiggyBac transposable element-derived protein 3 OS=Homo sapiens GN=PGBD3 PE=2 SV=3	Q8N328|PGBD3_HUMAN	68 kDa			unknown	18	0	0	T
109	TRUE	FALSE	Engulfment and cell motility protein 2 OS=Homo sapiens GN=ELMO2 PE=1 SV=2	Q96JJ3|ELMO2_HUMAN	83 kDa			unknown	15	0	0	T
110	TRUE	FALSE	5'-3' exoribonuclease 2 OS=Homo sapiens GN=XRN2 PE=1 SV=1	Q9H0D6|XRN2_HUMAN	109 kDa			unknown	16	0	0	T
111	TRUE	FALSE	Pinin OS=Homo sapiens GN=PNN PE=1 SV=4	Q9H307|PININ_HUMAN	82 kDa			unknown	18	0	0	T
112	TRUE	FALSE	G patch domain-containing protein 8 OS=Homo sapiens GN=GPATCH8 PE=1 SV=2	Q9UKJ3|GPTC8_HUMAN	164 kDa			unknown	16	0	0	T
115	TRUE	FALSE	SH3KBP1-binding protein 1 OS=Homo sapiens GN=SHKBP1 PE=1 SV=2	Q8TBC3|SHKB1_HUMAN	76 kDa	TRUE		unknown	17	0	0	T
116	TRUE	FALSE	Histone-lysine N-methyltransferase, H3 lysine-9 specific 5 OS=Homo sapiens GN=EHMT1 PE=1 SV=3	Q9H9B1|EHMT1_HUMAN	138 kDa			unknown	7	0	0	T
124	TRUE	FALSE	Protein arginine N-methyltransferase 5 OS=Homo sapiens GN=PRMT5 PE=1 SV=4	O14744|ANM5_HUMAN	73 kDa			unknown	13	0	0	T
125	TRUE	FALSE	Nibrin OS=Homo sapiens GN=NBN PE=1 SV=1	O60934|NBN_HUMAN	85 kDa			unknown	16	0	0	T
126	TRUE	FALSE	Splicing factor 3B subunit 1 OS=Homo sapiens GN=SF3B1 PE=1 SV=3	O75533|SF3B1_HUMAN	146 kDa			unknown	8	0	0	T
127	TRUE	FALSE	Supervillin OS=Homo sapiens GN=SVIL PE=1 SV=2	O95425|SVIL_HUMAN	248 kDa			unknown	6	0	0	T
128	TRUE	FALSE	Heterogeneous nuclear ribonucleoprotein M OS=Homo sapiens GN=HNRNPM PE=1 SV=3	P52272|HNRPM_HUMAN	78 kDa			unknown	10	0	0	T
129	TRUE	FALSE	Tyrosine-protein kinase SgK223 OS=Homo sapiens GN=SGK223 PE=1 SV=2	Q86YV5|SG223_HUMAN	150 kDa			unknown	7	0	0	T
130	TRUE	FALSE	Microprocessor complex subunit DGCR8 OS=Homo sapiens GN=DGCR8 PE=1 SV=1	Q8WYQ5|DGCR8_HUMAN	86 kDa			unknown	7	0	0	T
131	TRUE	FALSE	Histone-lysine N-methyltransferase, H3 lysine-9 specific 3 OS=Homo sapiens GN=EHMT2 PE=1 SV=3	Q96KQ7|EHMT2_HUMAN	132 kDa			unknown	4	0	0	T
132	TRUE	FALSE	Protein capicua homolog OS=Homo sapiens GN=CIC PE=1 SV=2	Q96RK0|CIC_HUMAN	164 kDa			unknown	9	0	0	T
133	TRUE	FALSE	Sorbin and SH3 domain-containing protein 1 OS=Homo sapiens GN=SORBS1 PE=1 SV=2	Q9BX66|SRBS1_HUMAN	143 kDa	TRUE		unknown	14	0	0	T
139	TRUE	FALSE	Transcription elongation factor B polypeptide 2 OS=Homo sapiens GN=TCEB2 PE=1 SV=1	Q15370|ELOB_HUMAN	13 kDa			unknown	13	1	0	T
140	TRUE	FALSE	Nuclear receptor corepressor 1 OS=Homo sapiens GN=NCOR1 PE=1 SV=2	O75376|NCOR1_HUMAN	270 kDa			unknown	6	0	0	T
141	TRUE	FALSE	Double-strand break repair protein MRE11A OS=Homo sapiens GN=MRE11A PE=1 SV=3	P49959|MRE11_HUMAN	81 kDa			unknown	14	0	0	T
142	TRUE	FALSE	Exosome component 10 OS=Homo sapiens GN=EXOSC10 PE=1 SV=2	Q01780|EXOSX_HUMAN	101 kDa			unknown	13	0	0	T
143	TRUE	FALSE	SNW domain-containing protein 1 OS=Homo sapiens GN=SNW1 PE=1 SV=1	Q13573|SNW1_HUMAN	61 kDa			unknown	15	0	0	T
144	TRUE	FALSE	RAB6-interacting golgin OS=Homo sapiens GN=GORAB PE=1 SV=1	Q5T7V8|GORAB_HUMAN	45 kDa			unknown	13	0	0	T
145	TRUE	FALSE	Round spermatid basic protein 1 OS=Homo sapiens GN=RSBN1 PE=2 SV=2	Q5VWQ0|RSBN1_HUMAN	90 kDa	TRUE		unknown	15	0	0	T
146	TRUE	FALSE	MAP7 domain-containing protein 3 OS=Homo sapiens GN=MAP7D3 PE=1 SV=2	Q8IWC1|MA7D3_HUMAN	98 kDa			unknown	11	0	0	T
147	TRUE	FALSE	Rac GTPase-activating protein 1 OS=Homo sapiens GN=RACGAP1 PE=1 SV=1	Q9H0H5|RGAP1_HUMAN	71 kDa			unknown	15	0	0	T
148	TRUE	FALSE	Cell cycle regulator Mat89Bb homolog OS=Homo sapiens GN=C12orf11 PE=1 SV=2	Q9NVM9|M89BB_HUMAN	80 kDa			unknown	11	0	0	T
152	TRUE	FALSE	Zinc finger protein 185 OS=Homo sapiens GN=ZNF185 PE=1 SV=3	O15231|ZN185_HUMAN	74 kDa			unknown	8	0	0	T
153	TRUE	FALSE	UDP-N-acetylglucosamine--peptide N-acetylglucosaminyltransferase 110 kDa subunit OS=Homo sapiens GN=OGT PE=1 SV=3	O15294|OGT1_HUMAN	117 kDa			unknown	7	0	0	T
154	TRUE	FALSE	Serine/arginine-rich splicing factor 3 OS=Homo sapiens GN=SRSF3 PE=1 SV=1	P84103|SRSF3_HUMAN	19 kDa	TRUE		unknown	14	0	0	T
155	TRUE	FALSE	Integrator complex subunit 12 OS=Homo sapiens GN=INTS12 PE=1 SV=1	Q96CB8|INT12_HUMAN	49 kDa			unknown	13	0	0	T
156	TRUE	FALSE	Serine/threonine-protein phosphatase 1 regulatory subunit 10 OS=Homo sapiens GN=PPP1R10 PE=1 SV=1	Q96QC0|PP1RA_HUMAN	99 kDa			unknown	11	0	0	T
157	TRUE	TRUE	Cell division cycle 5-like protein OS=Homo sapiens GN=CDC5L PE=1 SV=2	Q99459|CDC5L_HUMAN	92 kDa			unknown	12	0	0	T
158	TRUE	FALSE	CDKN2A-interacting protein OS=Homo sapiens GN=CDKN2AIP PE=1 SV=2	Q9NXV6|CARF_HUMAN	61 kDa			unknown	13	0	0	T
163	TRUE	FALSE	Transformer-2 protein homolog beta OS=Homo sapiens GN=TRA2B PE=1 SV=1	P62995|TRA2B_HUMAN	34 kDa	TRUE		unknown	9	2	0	T
164	TRUE	FALSE	Splicing factor 3B subunit 2 OS=Homo sapiens GN=SF3B2 PE=1 SV=2	Q13435|SF3B2_HUMAN	100 kDa			unknown	8	0	0	T
165	TRUE	FALSE	Nuclear fragile X mental retardation-interacting protein 2 OS=Homo sapiens GN=NUFIP2 PE=1 SV=1	Q7Z417|NUFP2_HUMAN	76 kDa			unknown	13	0	0	T
166	TRUE	FALSE	Tuftelin-interacting protein 11 OS=Homo sapiens GN=TFIP11 PE=1 SV=1	Q9UBB9|TFP11_HUMAN	97 kDa			unknown	5	0	0	T
171	TRUE	FALSE	40S ribosomal protein S8 OS=Homo sapiens GN=RPS8 PE=1 SV=2	P62241|RS8_HUMAN	24 kDa			unknown	12	0	0	T
172	TRUE	FALSE	Splicing factor 3A subunit 1 OS=Homo sapiens GN=SF3A1 PE=1 SV=1	Q15459|SF3A1_HUMAN	89 kDa			unknown	10	0	0	T
173	TRUE	FALSE	Coiled-coil domain-containing protein 6 OS=Homo sapiens GN=CCDC6 PE=1 SV=2	Q16204|CCDC6_HUMAN	53 kDa			unknown	12	0	0	T
174	TRUE	FALSE	Condensin-2 complex subunit H2 OS=Homo sapiens GN=NCAPH2 PE=1 SV=1	Q6IBW4|CNDH2_HUMAN	68 kDa			unknown	9	0	0	T
175	TRUE	FALSE	Round spermatid basic protein 1-like protein OS=Homo sapiens GN=RSBN1L PE=1 SV=2	Q6PCB5|RSBNL_HUMAN	95 kDa	TRUE		unknown	9	0	0	T
176	TRUE	FALSE	Zinc finger CCCH domain-containing protein 18 OS=Homo sapiens GN=ZC3H18 PE=1 SV=2	Q86VM9|ZCH18_HUMAN	106 kDa			unknown	7	0	0	T
177	TRUE	FALSE	Chromobox protein homolog 8 OS=Homo sapiens GN=CBX8 PE=1 SV=3	Q9HC52|CBX8_HUMAN	43 kDa			unknown	12	0	0	T
182	TRUE	FALSE	SAGA-associated factor 29 homolog OS=Homo sapiens GN=CCDC101 PE=1 SV=1	Q96ES7|SGF29_HUMAN	33 kDa			unknown	6	0	0	T
183	TRUE	FALSE	40S ribosomal protein S3 OS=Homo sapiens GN=RPS3 PE=1 SV=2	P23396|RS3_HUMAN	27 kDa			unknown	11	0	0	T
184	TRUE	FALSE	Serine/arginine-rich splicing factor 1 OS=Homo sapiens GN=SRSF1 PE=1 SV=2	Q07955|SRSF1_HUMAN	28 kDa			unknown	11	0	0	T
185	TRUE	FALSE	Nuclear cap-binding protein subunit 1 OS=Homo sapiens GN=NCBP1 PE=1 SV=1	Q09161|NCBP1_HUMAN	92 kDa			unknown	10	0	0	T
186	TRUE	FALSE	Ensconsin OS=Homo sapiens GN=MAP7 PE=1 SV=1	Q14244|MAP7_HUMAN	84 kDa			unknown	10	0	0	T
187	TRUE	FALSE	Serine/arginine-rich splicing factor 7 OS=Homo sapiens GN=SRSF7 PE=1 SV=1	Q16629|SRSF7_HUMAN	27 kDa	TRUE		unknown	11	0	0	T
188	TRUE	FALSE	E3 ubiquitin-protein ligase RBBP6 OS=Homo sapiens GN=RBBP6 PE=1 SV=1	Q7Z6E9|RBBP6_HUMAN	202 kDa			unknown	4	0	0	T
189	TRUE	FALSE	Pre-mRNA-processing factor 19 OS=Homo sapiens GN=PRPF19 PE=1 SV=1	Q9UMS4|PRP19_HUMAN	55 kDa			unknown	11	0	0	T
192	TRUE	FALSE	E3 ubiquitin-protein ligase UBR5 OS=Homo sapiens GN=UBR5 PE=1 SV=2	O95071|UBR5_HUMAN	309 kDa			unknown	2	0	0	T
193	TRUE	FALSE	Mitogen-activated protein kinase kinase kinase 7 OS=Homo sapiens GN=MAP3K7 PE=1 SV=1	O43318|M3K7_HUMAN	67 kDa			unknown	9	0	0	T
194	TRUE	FALSE	Serine/arginine-rich splicing factor 10 OS=Homo sapiens GN=SRSF10 PE=1 SV=1	O75494|SRS10_HUMAN	31 kDa	TRUE		unknown	10	0	0	T
195	TRUE	FALSE	DNA-directed RNA polymerase II subunit RPB2 OS=Homo sapiens GN=POLR2B PE=1 SV=1	P30876|RPB2_HUMAN	134 kDa			unknown	8	0	0	T
196	TRUE	FALSE	WD repeat-containing protein 82 OS=Homo sapiens GN=WDR82 PE=1 SV=1	Q6UXN9|WDR82_HUMAN	35 kDa			unknown	10	0	0	T
197	TRUE	FALSE	Polyadenylate-binding protein 2 OS=Homo sapiens GN=PABPN1 PE=1 SV=3	Q86U42|PABP2_HUMAN	33 kDa			unknown	10	0	0	T
198	TRUE	FALSE	Integrator complex subunit 6 OS=Homo sapiens GN=INTS6 PE=1 SV=1	Q9UL03|INT6_HUMAN	100 kDa			unknown	5	0	0	T
199	TRUE	FALSE	Putative RNA-binding protein Luc7-like 2 OS=Homo sapiens GN=LUC7L2 PE=1 SV=2	Q9Y383|LC7L2_HUMAN	47 kDa	TRUE		unknown	8	0	0	T
200	TRUE	FALSE	GC-rich sequence DNA-binding factor 1 OS=Homo sapiens GN=GCFC1 PE=1 SV=2	Q9Y5B6|GCFC1_HUMAN	105 kDa			unknown	6	0	0	T
205	TRUE	FALSE	Heterogeneous nuclear ribonucleoproteins C1/C2 OS=Homo sapiens GN=HNRNPC PE=1 SV=4	P07910|HNRPC_HUMAN	34 kDa			unknown	7	1	0	T
207	TRUE	FALSE	ERC protein 2 OS=Homo sapiens GN=ERC2 PE=1 SV=3	O15083|ERC2_HUMAN	111 kDa	TRUE		unknown	4	0	0	T
208	TRUE	FALSE	Ataxin-1-like OS=Homo sapiens GN=ATXN1L PE=1 SV=1	P0C7T5|ATX1L_HUMAN	73 kDa			unknown	7	0	0	T
209	TRUE	FALSE	Condensin-2 complex subunit D3 OS=Homo sapiens GN=NCAPD3 PE=1 SV=2	P42695|CNDD3_HUMAN	169 kDa			unknown	6	0	0	T
210	TRUE	FALSE	40S ribosomal protein S7 OS=Homo sapiens GN=RPS7 PE=1 SV=1	P62081|RS7_HUMAN	22 kDa			unknown	9	0	0	T
211	TRUE	FALSE	Crooked neck-like protein 1 OS=Homo sapiens GN=CRNKL1 PE=1 SV=4	Q9BZJ0|CRNL1_HUMAN	100 kDa			unknown	6	0	0	T
212	TRUE	FALSE	Zinc finger protein 644 OS=Homo sapiens GN=ZNF644 PE=1 SV=2	Q9H582|ZN644_HUMAN	150 kDa			unknown	4	0	0	T
213	TRUE	FALSE	RNA-binding protein 7 OS=Homo sapiens GN=RBM7 PE=1 SV=1	Q9Y580|RBM7_HUMAN	31 kDa			unknown	9	0	0	T
214	TRUE	FALSE	A-kinase anchor protein 17A OS=Homo sapiens GN=AKAP17A PE=1 SV=2	Q02040|AK17A_HUMAN	81 kDa			unknown	3	0	0	T
217	TRUE	FALSE	Deoxynucleotidyltransferase terminal-interacting protein 1 OS=Homo sapiens GN=DNTTIP1 PE=1 SV=2	Q9H147|TDIF1_HUMAN	37 kDa			unknown	2	0	0	T
219	TRUE	FALSE	Pre-mRNA-processing factor 6 OS=Homo sapiens GN=PRPF6 PE=1 SV=1	O94906|PRP6_HUMAN	107 kDa			unknown	6	0	0	T
220	TRUE	FALSE	40S ribosomal protein S18 OS=Homo sapiens GN=RPS18 PE=1 SV=3	P62269|RS18_HUMAN	18 kDa			unknown	8	0	0	T
221	TRUE	FALSE	Exosome complex exonuclease RRP42 OS=Homo sapiens GN=EXOSC7 PE=1 SV=2	Q15024|EXOS7_HUMAN	32 kDa			unknown	6	0	0	T
222	TRUE	FALSE	Histone-binding protein RBBP7 OS=Homo sapiens GN=RBBP7 PE=1 SV=1	Q16576|RBBP7_HUMAN	48 kDa	TRUE		unknown	4	0	0	T
223	TRUE	FALSE	UAP56-interacting factor OS=Homo sapiens GN=FYTTD1 PE=1 SV=3	Q96QD9|UIF_HUMAN	36 kDa			unknown	6	0	0	T
224	TRUE	FALSE	Heterogeneous nuclear ribonucleoprotein U-like protein 1 OS=Homo sapiens GN=HNRNPUL1 PE=1 SV=2	Q9BUJ2|HNRL1_HUMAN	96 kDa			unknown	6	0	0	T
225	TRUE	FALSE	WD40 repeat-containing protein SMU1 OS=Homo sapiens GN=SMU1 PE=1 SV=2	Q2TAY7|SMU1_HUMAN	58 kDa			unknown	4	0	0	T
226	TRUE	FALSE	Integrator complex subunit 9 OS=Homo sapiens GN=INTS9 PE=1 SV=2	Q9NV88|INT9_HUMAN	74 kDa			unknown	3	0	0	T
227	TRUE	FALSE	Serine/arginine-rich splicing factor 4 OS=Homo sapiens GN=SRSF4 PE=1 SV=2	Q08170|SRSF4_HUMAN	57 kDa	TRUE		unknown	8	0	0	T
228	TRUE	FALSE	U2-associated protein SR140 OS=Homo sapiens GN=SR140 PE=1 SV=2	O15042|SR140_HUMAN	118 kDa			unknown	3	0	0	T
229	TRUE	FALSE	La-related protein 7 OS=Homo sapiens GN=LARP7 PE=1 SV=1	Q4G0J3|LARP7_HUMAN	67 kDa			unknown	2	0	0	T
234	TRUE	FALSE	Histone deacetylase complex subunit SAP18 OS=Homo sapiens GN=SAP18 PE=1 SV=1	O00422|SAP18_HUMAN	18 kDa			unknown	6	1	0	T
236	TRUE	FALSE	Glyceraldehyde-3-phosphate dehydrogenase OS=Homo sapiens GN=GAPDH PE=1 SV=3	P04406|G3P_HUMAN	36 kDa			unknown	2	0	0	T
237	TRUE	FALSE	Heterogeneous nuclear ribonucleoprotein F OS=Homo sapiens GN=HNRNPF PE=1 SV=3	P52597|HNRPF_HUMAN	46 kDa	TRUE		unknown	4	0	0	T
238	TRUE	FALSE	Ubiquitin-associated protein 2-like OS=Homo sapiens GN=UBAP2L PE=1 SV=2	Q14157|UBP2L_HUMAN	115 kDa			unknown	2	0	0	T
239	TRUE	FALSE	40S ribosomal protein S2 OS=Homo sapiens GN=RPS2 PE=1 SV=2	P15880|RS2_HUMAN	31 kDa			unknown	6	0	0	T
240	TRUE	FALSE	DNA-binding protein A OS=Homo sapiens GN=CSDA PE=1 SV=4	P16989|DBPA_HUMAN	40 kDa	TRUE		unknown	7	0	0	T
241	TRUE	FALSE	40S ribosomal protein S12 OS=Homo sapiens GN=RPS12 PE=1 SV=3	P25398|RS12_HUMAN	15 kDa			unknown	7	0	0	T
242	TRUE	FALSE	60S ribosomal protein L13 OS=Homo sapiens GN=RPL13 PE=1 SV=4	P26373|RL13_HUMAN	24 kDa			unknown	7	0	0	T
243	TRUE	FALSE	40S ribosomal protein S9 OS=Homo sapiens GN=RPS9 PE=1 SV=3	P46781|RS9_HUMAN	23 kDa			unknown	7	0	0	T
244	TRUE	FALSE	40S ribosomal protein S5 OS=Homo sapiens GN=RPS5 PE=1 SV=4	P46782|RS5_HUMAN	23 kDa			unknown	7	0	0	T
245	TRUE	FALSE	40S ribosomal protein S16 OS=Homo sapiens GN=RPS16 PE=1 SV=2	P62249|RS16_HUMAN	16 kDa			unknown	7	0	0	T
246	TRUE	FALSE	40S ribosomal protein S14 OS=Homo sapiens GN=RPS14 PE=1 SV=3	P62263|RS14_HUMAN	16 kDa			unknown	7	0	0	T
247	TRUE	FALSE	Serine/arginine-rich splicing factor 9 OS=Homo sapiens GN=SRSF9 PE=1 SV=1	Q13242|SRSF9_HUMAN	26 kDa			unknown	7	0	0	T
248	TRUE	FALSE	Mitochondrial fission regulator 1 OS=Homo sapiens GN=MTFR1 PE=1 SV=2	Q15390|MTFR1_HUMAN	37 kDa			unknown	7	0	0	T
249	TRUE	FALSE	TGF-beta-activated kinase 1 and MAP3K7-binding protein 1 OS=Homo sapiens GN=TAB1 PE=1 SV=1	Q15750|TAB1_HUMAN	55 kDa			unknown	7	0	0	T
250	TRUE	FALSE	3'-5' exoribonuclease CSL4 homolog OS=Homo sapiens GN=EXOSC1 PE=1 SV=1	Q9Y3B2|EXOS1_HUMAN	21 kDa			unknown	7	0	0	T
251	TRUE	FALSE	RNA-binding protein 8A OS=Homo sapiens GN=RBM8A PE=1 SV=1	Q9Y5S9|RBM8A_HUMAN	20 kDa			unknown	7	0	0	T
252	TRUE	FALSE	SUN domain-containing protein 2 OS=Homo sapiens GN=SUN2 PE=1 SV=3	Q9UH99|SUN2_HUMAN	80 kDa			unknown	4	0	0	T
253	TRUE	TRUE	Cell division protein kinase 13 OS=Homo sapiens GN=CDK13 PE=1 SV=2	Q14004|CDK13_HUMAN	165 kDa	TRUE		unknown	3	0	0	T
254	TRUE	FALSE	Structural maintenance of chromosomes protein 1A OS=Homo sapiens GN=SMC1A PE=1 SV=2	Q14683|SMC1A_HUMAN	143 kDa			unknown	2	0	0	T
255	TRUE	FALSE	Calcium homeostasis endoplasmic reticulum protein OS=Homo sapiens GN=CHERP PE=1 SV=3	Q8IWX8|CHERP_HUMAN	104 kDa			unknown	3	0	0	T
256	TRUE	FALSE	E3 ubiquitin-protein ligase RING2 OS=Homo sapiens GN=RNF2 PE=1 SV=1	Q99496|RING2_HUMAN	38 kDa			unknown	2	0	0	T
258	TRUE	FALSE	Histone H2A.Z OS=Homo sapiens GN=H2AFZ PE=1 SV=2	P0C0S5|H2AZ_HUMAN (+1)	14 kDa	TRUE		unknown	4	0	0	T
259	TRUE	FALSE	40S ribosomal protein S23 OS=Homo sapiens GN=RPS23 PE=1 SV=3	P62266|RS23_HUMAN	16 kDa			unknown	3	1	0	T
260	TRUE	FALSE	Methylcrotonoyl-CoA carboxylase beta chain, mitochondrial OS=Homo sapiens GN=MCCC2 PE=1 SV=1	Q9HCC0|MCCB_HUMAN	61 kDa			unknown	3	0	0	T
262	TRUE	FALSE	E3 SUMO-protein ligase CBX4 OS=Homo sapiens GN=CBX4 PE=1 SV=3	O00257|CBX4_HUMAN	61 kDa			unknown	2	0	0	T
263	TRUE	FALSE	Nucleophosmin OS=Homo sapiens GN=NPM1 PE=1 SV=2	P06748|NPM_HUMAN	33 kDa			unknown	6	0	0	T
264	TRUE	FALSE	Heat shock 70 kDa protein 6 OS=Homo sapiens GN=HSPA6 PE=1 SV=2	P17066|HSP76_HUMAN	71 kDa	TRUE		unknown	6	0	0	T
265	TRUE	FALSE	40S ribosomal protein S11 OS=Homo sapiens GN=RPS11 PE=1 SV=3	P62280|RS11_HUMAN	18 kDa			unknown	6	0	0	T
266	TRUE	FALSE	40S ribosomal protein S6 OS=Homo sapiens GN=RPS6 PE=1 SV=1	P62753|RS6_HUMAN	29 kDa			unknown	6	0	0	T
267	TRUE	FALSE	40S ribosomal protein S25 OS=Homo sapiens GN=RPS25 PE=1 SV=1	P62851|RS25_HUMAN	14 kDa			unknown	6	0	0	T
268	TRUE	FALSE	Serine/arginine-rich splicing factor 5 OS=Homo sapiens GN=SRSF5 PE=1 SV=1	Q13243|SRSF5_HUMAN	31 kDa	TRUE		unknown	6	0	0	T
269	TRUE	FALSE	Transformer-2 protein homolog alpha OS=Homo sapiens GN=TRA2A PE=1 SV=1	Q13595|TRA2A_HUMAN	33 kDa	TRUE		unknown	6	0	0	T
270	TRUE	FALSE	Transcription elongation factor B polypeptide 1 OS=Homo sapiens GN=TCEB1 PE=1 SV=1	Q15369|ELOC_HUMAN	12 kDa			unknown	6	0	0	T
271	TRUE	FALSE	Exosome complex exonuclease RRP43 OS=Homo sapiens GN=EXOSC8 PE=1 SV=1	Q96B26|EXOS8_HUMAN	30 kDa			unknown	6	0	0	T
272	TRUE	FALSE	Uncharacterized protein C9orf82 OS=Homo sapiens GN=C9orf82 PE=1 SV=2	Q9H8G2|CI082_HUMAN	38 kDa			unknown	6	0	0	T
273	TRUE	FALSE	Exosome complex exonuclease RRP46 OS=Homo sapiens GN=EXOSC5 PE=1 SV=1	Q9NQT4|EXOS5_HUMAN	25 kDa			unknown	6	0	0	T
274	TRUE	FALSE	Probable ribosome biogenesis protein NEP1 OS=Homo sapiens GN=EMG1 PE=1 SV=4	Q92979|NEP1_HUMAN	27 kDa			unknown	5	0	0	T
275	TRUE	FALSE	Pre-mRNA-splicing factor SYF2 OS=Homo sapiens GN=SYF2 PE=1 SV=1	O95926|SYF2_HUMAN	29 kDa			unknown	5	0	0	T
276	TRUE	FALSE	Putative tubulin beta-4q chain OS=Homo sapiens GN=TUBB4Q PE=5 SV=1	Q99867|TBB4Q_HUMAN	48 kDa	TRUE		unknown	5	0	0	T
277	TRUE	FALSE	Exosome complex exonuclease MTR3 OS=Homo sapiens GN=EXOSC6 PE=1 SV=1	Q5RKV6|EXOS6_HUMAN	28 kDa			unknown	5	0	0	T
278	TRUE	FALSE	Pleiotropic regulator 1 OS=Homo sapiens GN=PLRG1 PE=1 SV=1	O43660|PLRG1_HUMAN	57 kDa			unknown	4	0	0	T
279	TRUE	FALSE	Luc7-like protein 3 OS=Homo sapiens GN=LUC7L3 PE=1 SV=2	O95232|LC7L3_HUMAN	51 kDa			unknown	6	0	0	T
280	TRUE	FALSE	Nuclear cap-binding protein subunit 2 OS=Homo sapiens GN=NCBP2 PE=1 SV=1	P52298|NCBP2_HUMAN	18 kDa			unknown	6	0	0	T
281	TRUE	FALSE	Integrator complex subunit 8 OS=Homo sapiens GN=INTS8 PE=1 SV=1	Q75QN2|INT8_HUMAN	113 kDa			unknown	4	0	0	T
282	TRUE	FALSE	Actin-like protein 6A OS=Homo sapiens GN=ACTL6A PE=1 SV=1	O96019|ACL6A_HUMAN	47 kDa			unknown	4	0	0	T
283	TRUE	FALSE	Integrator complex subunit 7 OS=Homo sapiens GN=INTS7 PE=1 SV=1	Q9NVH2|INT7_HUMAN	107 kDa			unknown	3	0	0	T
285	TRUE	FALSE	Interleukin enhancer-binding factor 2 OS=Homo sapiens GN=ILF2 PE=1 SV=2	Q12905|ILF2_HUMAN	43 kDa			unknown	3	0	0	T
286	TRUE	FALSE	Histone deacetylase 3 OS=Homo sapiens GN=HDAC3 PE=1 SV=2	O15379|HDAC3_HUMAN	49 kDa	TRUE		unknown	3	0	0	T
287	TRUE	FALSE	Dual specificity protein kinase CLK3 OS=Homo sapiens GN=CLK3 PE=1 SV=3	P49761|CLK3_HUMAN	74 kDa			unknown	3	0	0	T
288	TRUE	FALSE	Treslin OS=Homo sapiens GN=TICRR PE=1 SV=2	Q7Z2Z1|TICRR_HUMAN	211 kDa			unknown	2	0	0	T
289	TRUE	FALSE	Putative RNA-binding protein 15 OS=Homo sapiens GN=RBM15 PE=1 SV=2	Q96T37|RBM15_HUMAN	107 kDa			unknown	2	0	0	T
290	TRUE	FALSE	Protein SON OS=Homo sapiens GN=SON PE=1 SV=4	P18583|SON_HUMAN	264 kDa			unknown	2	0	0	T
291	TRUE	FALSE	Pre-mRNA-splicing factor ATP-dependent RNA helicase PRP16 OS=Homo sapiens GN=DHX38 PE=1 SV=2	Q92620|PRP16_HUMAN	141 kDa			unknown	3	0	0	T
292	TRUE	FALSE	Methyl-CpG-binding protein 2 OS=Homo sapiens GN=MECP2 PE=1 SV=1	P51608|MECP2_HUMAN	52 kDa			unknown	3	0	0	T
293	TRUE	FALSE	Splicing factor U2AF 65 kDa subunit OS=Homo sapiens GN=U2AF2 PE=1 SV=4	P26368|U2AF2_HUMAN	54 kDa			unknown	3	0	0	T
294	TRUE	FALSE	Heterogeneous nuclear ribonucleoprotein K OS=Homo sapiens GN=HNRNPK PE=1 SV=1	P61978|HNRPK_HUMAN	51 kDa			unknown	3	0	0	T
299	TRUE	FALSE	40S ribosomal protein S17 OS=Homo sapiens GN=RPS17 PE=1 SV=2	P08708|RS17_HUMAN	16 kDa			unknown	5	0	0	T
300	TRUE	FALSE	60S ribosomal protein L12 OS=Homo sapiens GN=RPL12 PE=1 SV=1	P30050|RL12_HUMAN	18 kDa			unknown	5	0	0	T
301	TRUE	FALSE	40S ribosomal protein S19 OS=Homo sapiens GN=RPS19 PE=1 SV=2	P39019|RS19_HUMAN	16 kDa			unknown	5	0	0	T
302	TRUE	FALSE	Small nuclear ribonucleoprotein Sm D1 OS=Homo sapiens GN=SNRPD1 PE=1 SV=1	P62314|SMD1_HUMAN	13 kDa			unknown	5	0	0	T
303	TRUE	FALSE	RNA-binding protein EWS OS=Homo sapiens GN=EWSR1 PE=1 SV=1	Q01844|EWS_HUMAN	68 kDa			unknown	5	0	0	T
304	TRUE	FALSE	Akirin-2 OS=Homo sapiens GN=AKIRIN2 PE=1 SV=2	Q53H80|AKIR2_HUMAN	22 kDa			unknown	5	0	0	T
305	TRUE	FALSE	Protein DGCR6L OS=Homo sapiens GN=DGCR6L PE=1 SV=2	Q9BY27|DGC6L_HUMAN	25 kDa	TRUE		unknown	5	0	0	T
306	TRUE	FALSE	60S ribosomal protein L27a OS=Homo sapiens GN=RPL27A PE=1 SV=2	P46776|RL27A_HUMAN	17 kDa			unknown	5	0	0	T
307	TRUE	FALSE	40S ribosomal protein S15a OS=Homo sapiens GN=RPS15A PE=1 SV=2	P62244|RS15A_HUMAN	15 kDa			unknown	4	0	0	T
308	TRUE	FALSE	Exosome complex exonuclease RRP45 OS=Homo sapiens GN=EXOSC9 PE=1 SV=3	Q06265|EXOS9_HUMAN	49 kDa			unknown	4	0	0	T
309	TRUE	FALSE	Ribosomal L1 domain-containing protein 1 OS=Homo sapiens GN=RSL1D1 PE=1 SV=3	O76021|RL1D1_HUMAN	55 kDa			unknown	4	0	0	T
310	TRUE	FALSE	Serine/Arginine-related protein 53 OS=Homo sapiens GN=RSRC1 PE=1 SV=1	Q96IZ7|RSRC1_HUMAN	39 kDa			unknown	3	0	0	T
311	TRUE	FALSE	40S ribosomal protein S13 OS=Homo sapiens GN=RPS13 PE=1 SV=2	P62277|RS13_HUMAN	17 kDa			unknown	3	0	0	T
312	TRUE	FALSE	TOX high mobility group box family member 4 OS=Homo sapiens GN=TOX4 PE=1 SV=1	O94842|TOX4_HUMAN	66 kDa			unknown	3	0	0	T
313	TRUE	FALSE	Exosome complex exonuclease RRP4 OS=Homo sapiens GN=EXOSC2 PE=1 SV=2	Q13868|EXOS2_HUMAN	33 kDa			unknown	3	0	0	T
314	TRUE	FALSE	Protein mago nashi homolog OS=Homo sapiens GN=MAGOH PE=1 SV=1	P61326|MGN_HUMAN (+1)	17 kDa			unknown	4	0	0	T
315	TRUE	FALSE	DNA-directed RNA polymerase II subunit RPB3 OS=Homo sapiens GN=POLR2C PE=1 SV=2	P19387|RPB3_HUMAN	31 kDa			unknown	4	0	0	T
316	TRUE	FALSE	DNA-directed RNA polymerases I, II, and III subunit RPABC1 OS=Homo sapiens GN=POLR2E PE=1 SV=4	P19388|RPAB1_HUMAN	25 kDa			unknown	3	0	0	T
317	TRUE	FALSE	Ribonuclease P protein subunit p30 OS=Homo sapiens GN=RPP30 PE=1 SV=1	P78346|RPP30_HUMAN	29 kDa			unknown	3	0	0	T
320	TRUE	FALSE	SWI/SNF complex subunit SMARCC1 OS=Homo sapiens GN=SMARCC1 PE=1 SV=3	Q92922|SMRC1_HUMAN	123 kDa			unknown	2	0	0	T
321	TRUE	FALSE	ATP-dependent RNA helicase DDX3X OS=Homo sapiens GN=DDX3X PE=1 SV=3	O00571|DDX3X_HUMAN	73 kDa			unknown	2	0	0	T
322	TRUE	FALSE	Histone-lysine N-methyltransferase SETD2 OS=Homo sapiens GN=SETD2 PE=1 SV=3	Q9BYW2|SETD2_HUMAN	288 kDa			unknown	2	0	0	T
323	TRUE	FALSE	Casein kinase II subunit alpha OS=Homo sapiens GN=CSNK2A1 PE=1 SV=1	P68400|CSK21_HUMAN	45 kDa			unknown	2	0	0	T
325	TRUE	FALSE	MAP3K12-binding inhibitory protein 1 OS=Homo sapiens GN=MBIP PE=1 SV=2	Q9NS73|MBIP1_HUMAN	39 kDa			unknown	2	0	0	T
327	TRUE	FALSE	F-box-like/WD repeat-containing protein TBL1XR1 OS=Homo sapiens GN=TBL1XR1 PE=1 SV=1	Q9BZK7|TBL1R_HUMAN	56 kDa	TRUE		unknown	2	0	0	T
330	TRUE	FALSE	40S ribosomal protein S20 OS=Homo sapiens GN=RPS20 PE=1 SV=1	P60866|RS20_HUMAN	13 kDa			unknown	4	0	0	T
331	TRUE	FALSE	Dynein light chain 1, cytoplasmic OS=Homo sapiens GN=DYNLL1 PE=1 SV=1	P63167|DYL1_HUMAN	10 kDa			unknown	4	0	0	T
333	TRUE	FALSE	Enhancer of rudimentary homolog OS=Homo sapiens GN=ERH PE=1 SV=1	P84090|ERH_HUMAN	12 kDa			unknown	4	0	0	T
334	TRUE	FALSE	Pre-mRNA-splicing factor SPF27 OS=Homo sapiens GN=BCAS2 PE=1 SV=1	O75934|SPF27_HUMAN	26 kDa			unknown	3	0	0	T
335	TRUE	FALSE	Histone H2B type F-S OS=Homo sapiens GN=H2BFS PE=1 SV=2	P57053|H2BFS_HUMAN	14 kDa			unknown	3	0	0	T
336	TRUE	FALSE	UPF0468 protein C16orf80 OS=Homo sapiens GN=C16orf80 PE=1 SV=1	Q9Y6A4|CP080_HUMAN	23 kDa			unknown	3	0	0	T
337	TRUE	FALSE	U5 small nuclear ribonucleoprotein 40 kDa protein OS=Homo sapiens GN=SNRNP40 PE=1 SV=1	Q96DI7|SNR40_HUMAN	39 kDa			unknown	3	0	0	T
338	TRUE	FALSE	PHD finger-like domain-containing protein 5A OS=Homo sapiens GN=PHF5A PE=1 SV=1	Q7RTV0|PHF5A_HUMAN	12 kDa			unknown	3	0	0	T
339	TRUE	FALSE	Methylosome protein 50 OS=Homo sapiens GN=WDR77 PE=1 SV=1	Q9BQA1|MEP50_HUMAN	37 kDa			unknown	3	0	0	T
340	TRUE	FALSE	Polyadenylate-binding protein 3 OS=Homo sapiens GN=PABPC3 PE=1 SV=2	Q9H361|PABP3_HUMAN	70 kDa	TRUE		unknown	3	0	0	T
341	TRUE	FALSE	Bromodomain-containing protein 8 OS=Homo sapiens GN=BRD8 PE=1 SV=2	Q9H0E9|BRD8_HUMAN	135 kDa			unknown	3	0	0	T
342	TRUE	FALSE	Protein CASP OS=Homo sapiens GN=CUX1 PE=1 SV=2	Q13948|CASP_HUMAN	77 kDa			unknown	3	0	0	T
343	TRUE	FALSE	Splicing factor 3B subunit 4 OS=Homo sapiens GN=SF3B4 PE=1 SV=1	Q15427|SF3B4_HUMAN	44 kDa			unknown	2	0	0	T
344	TRUE	FALSE	Histone H1.3 OS=Homo sapiens GN=HIST1H1D PE=1 SV=2	P16402|H13_HUMAN (+2)	22 kDa			unknown	2	0	0	T
345	TRUE	FALSE	Probable ATP-dependent RNA helicase DDX41 OS=Homo sapiens GN=DDX41 PE=1 SV=2	Q9UJV9|DDX41_HUMAN	70 kDa			unknown	2	0	0	T
346	TRUE	FALSE	60S ribosomal protein L18 OS=Homo sapiens GN=RPL18 PE=1 SV=2	Q07020|RL18_HUMAN	22 kDa			unknown	2	0	0	T
347	TRUE	FALSE	Pre-mRNA-processing factor 17 OS=Homo sapiens GN=CDC40 PE=1 SV=1	O60508|PRP17_HUMAN	66 kDa			unknown	2	0	0	T
348	TRUE	FALSE	Casein kinase II subunit beta OS=Homo sapiens GN=CSNK2B PE=1 SV=1	P67870|CSK2B_HUMAN	25 kDa			unknown	2	0	0	T
349	TRUE	FALSE	Phosphofurin acidic cluster sorting protein 1 OS=Homo sapiens GN=PACS1 PE=1 SV=2	Q6VY07|PACS1_HUMAN	105 kDa			unknown	2	0	0	T
351	TRUE	FALSE	Choline-phosphate cytidylyltransferase B OS=Homo sapiens GN=PCYT1B PE=1 SV=1	Q9Y5K3|PCY1B_HUMAN	42 kDa	TRUE		unknown	2	0	0	T
352	TRUE	FALSE	Insulin-like growth factor 2 mRNA-binding protein 3 OS=Homo sapiens GN=IGF2BP3 PE=1 SV=2	O00425|IF2B3_HUMAN	64 kDa			unknown	2	0	0	T
353	TRUE	FALSE	Cleavage and polyadenylation specificity factor subunit 1 OS=Homo sapiens GN=CPSF1 PE=1 SV=2	Q10570|CPSF1_HUMAN	161 kDa			unknown	2	0	0	T
354	TRUE	FALSE	Vacuolar protein sorting-associated protein 72 homolog OS=Homo sapiens GN=VPS72 PE=1 SV=1	Q15906|VPS72_HUMAN	41 kDa			unknown	2	0	0	T
355	TRUE	FALSE	Small nuclear ribonucleoprotein Sm D3 OS=Homo sapiens GN=SNRPD3 PE=1 SV=1	P62318|SMD3_HUMAN	14 kDa			unknown	4	0	0	T
356	TRUE	FALSE	Serine/arginine-rich splicing factor 8 OS=Homo sapiens GN=SRSF8 PE=1 SV=1	Q9BRL6|SRSF8_HUMAN	32 kDa			unknown	2	0	0	T
357	TRUE	FALSE	60S ribosomal protein L29 OS=Homo sapiens GN=RPL29 PE=1 SV=2	P47914|RL29_HUMAN	18 kDa			unknown	4	0	0	T
360	TRUE	FALSE	F-box/SPRY domain-containing protein 1 OS=Homo sapiens GN=FBXO45 PE=1 SV=1	P0C2W1|FBSP1_HUMAN	31 kDa			unknown	3	0	0	T
361	TRUE	FALSE	60S ribosomal protein L22 OS=Homo sapiens GN=RPL22 PE=1 SV=2	P35268|RL22_HUMAN	15 kDa			unknown	3	0	0	T
362	TRUE	FALSE	40S ribosomal protein S10 OS=Homo sapiens GN=RPS10 PE=1 SV=1	P46783|RS10_HUMAN	19 kDa			unknown	3	0	0	T
363	TRUE	FALSE	Serine/threonine-protein phosphatase PP1-alpha catalytic subunit OS=Homo sapiens GN=PPP1CA PE=1 SV=1	P62136|PP1A_HUMAN	38 kDa	TRUE		unknown	3	0	0	T
364	TRUE	FALSE	40S ribosomal protein S26 OS=Homo sapiens GN=RPS26 PE=1 SV=3	P62854|RS26_HUMAN	13 kDa			unknown	3	0	0	T
365	TRUE	FALSE	60S ribosomal protein L30 OS=Homo sapiens GN=RPL30 PE=1 SV=2	P62888|RL30_HUMAN	13 kDa			unknown	3	0	0	T
366	TRUE	FALSE	60S ribosomal protein L31 OS=Homo sapiens GN=RPL31 PE=1 SV=1	P62899|RL31_HUMAN	14 kDa			unknown	3	0	0	T
367	TRUE	FALSE	Protein DGCR6 OS=Homo sapiens GN=DGCR6 PE=1 SV=3	Q14129|DGCR6_HUMAN	25 kDa	TRUE		unknown	3	0	0	T
368	TRUE	FALSE	Reticulocalbin-1 OS=Homo sapiens GN=RCN1 PE=1 SV=1	Q15293|RCN1_HUMAN	39 kDa			unknown	3	0	0	T
369	TRUE	FALSE	DET1- and DDB1-associated protein 1 OS=Homo sapiens GN=DDA1 PE=1 SV=1	Q9BW61|DDA1_HUMAN	12 kDa			unknown	3	0	0	T
370	TRUE	FALSE	Pre-mRNA branch site protein p14 OS=Homo sapiens GN=SF3B14 PE=1 SV=1	Q9Y3B4|PM14_HUMAN	15 kDa			unknown	3	0	0	T
372	TRUE	FALSE	Putative RNA-binding protein Luc7-like 1 OS=Homo sapiens GN=LUC7L PE=1 SV=1	Q9NQ29|LUC7L_HUMAN	44 kDa	TRUE		unknown	3	0	0	T
373	TRUE	FALSE	RNA-binding protein 25 OS=Homo sapiens GN=RBM25 PE=1 SV=3	P49756|RBM25_HUMAN	100 kDa			unknown	3	0	0	T
374	TRUE	TRUE	Cell division protein kinase 9 OS=Homo sapiens GN=CDK9 PE=1 SV=3	P50750|CDK9_HUMAN	43 kDa	TRUE		unknown	3	0	0	T
375	TRUE	FALSE	Pre-mRNA-splicing factor 38A OS=Homo sapiens GN=PRPF38A PE=1 SV=1	Q8NAV1|PR38A_HUMAN	37 kDa			unknown	2	0	0	T
376	TRUE	FALSE	60S ribosomal protein L9 OS=Homo sapiens GN=RPL9 PE=1 SV=1	P32969|RL9_HUMAN	22 kDa			unknown	2	0	0	T
377	TRUE	FALSE	Protein LSM12 homolog OS=Homo sapiens GN=LSM12 PE=1 SV=2	Q3MHD2|LSM12_HUMAN	22 kDa			unknown	2	0	0	T
378	TRUE	FALSE	Male-specific lethal 1 homolog OS=Homo sapiens GN=MSL1 PE=1 SV=2	Q68DK7|MSL1_HUMAN	67 kDa			unknown	3	0	0	T
379	TRUE	FALSE	Eukaryotic initiation factor 4A-I OS=Homo sapiens GN=EIF4A1 PE=1 SV=1	P60842|IF4A1_HUMAN	46 kDa	TRUE		unknown	2	0	0	T
381	TRUE	FALSE	60S ribosomal protein L10a OS=Homo sapiens GN=RPL10A PE=1 SV=2	P62906|RL10A_HUMAN	25 kDa			unknown	2	0	0	T
382	TRUE	FALSE	Nucleolar protein 9 OS=Homo sapiens GN=NOL9 PE=1 SV=1	Q5SY16|NOL9_HUMAN	79 kDa			unknown	2	0	0	T
383	TRUE	FALSE	Pre-mRNA 3'-end-processing factor FIP1 OS=Homo sapiens GN=FIP1L1 PE=1 SV=1	Q6UN15|FIP1_HUMAN	67 kDa			unknown	2	0	0	T
384	TRUE	FALSE	Glutamine and serine-rich protein 1 OS=Homo sapiens GN=QSER1 PE=1 SV=3	Q2KHR3|QSER1_HUMAN	190 kDa			unknown	2	0	0	T
385	TRUE	FALSE	NF-kappa-B-repressing factor OS=Homo sapiens GN=NKRF PE=1 SV=2	O15226|NKRF_HUMAN	78 kDa			unknown	2	0	0	T
386	TRUE	FALSE	Replication factor C subunit 1 OS=Homo sapiens GN=RFC1 PE=1 SV=4	P35251|RFC1_HUMAN	128 kDa			unknown	2	0	0	T
387	TRUE	FALSE	60S ribosomal protein L18a OS=Homo sapiens GN=RPL18A PE=1 SV=2	Q02543|RL18A_HUMAN	21 kDa			unknown	2	0	0	T
388	TRUE	FALSE	RNA-binding protein with serine-rich domain 1 OS=Homo sapiens GN=RNPS1 PE=1 SV=1	Q15287|RNPS1_HUMAN	34 kDa			unknown	3	0	0	T
390	TRUE	FALSE	60S acidic ribosomal protein P1 OS=Homo sapiens GN=RPLP1 PE=1 SV=1	P05386|RLA1_HUMAN	12 kDa			unknown	2	0	0	T
391	TRUE	FALSE	60S ribosomal protein L35a OS=Homo sapiens GN=RPL35A PE=1 SV=2	P18077|RL35A_HUMAN	13 kDa			unknown	2	0	0	T
392	TRUE	FALSE	RNA-binding protein FUS OS=Homo sapiens GN=FUS PE=1 SV=1	P35637|FUS_HUMAN	53 kDa			unknown	2	0	0	T
393	TRUE	FALSE	Serine/threonine-protein phosphatase PP1-gamma catalytic subunit OS=Homo sapiens GN=PPP1CC PE=1 SV=1	P36873|PP1G_HUMAN	37 kDa	TRUE		unknown	2	0	0	T
394	TRUE	FALSE	40S ribosomal protein S27 OS=Homo sapiens GN=RPS27 PE=1 SV=3	P42677|RS27_HUMAN	9 kDa			unknown	2	0	0	T
395	TRUE	FALSE	60S ribosomal protein L21 OS=Homo sapiens GN=RPL21 PE=1 SV=2	P46778|RL21_HUMAN	19 kDa			unknown	2	0	0	T
396	TRUE	FALSE	60S ribosomal protein L27 OS=Homo sapiens GN=RPL27 PE=1 SV=2	P61353|RL27_HUMAN	16 kDa			unknown	2	0	0	T
397	TRUE	FALSE	S-phase kinase-associated protein 1 OS=Homo sapiens GN=SKP1 PE=1 SV=2	P63208|SKP1_HUMAN	19 kDa			unknown	2	0	0	T
398	TRUE	FALSE	Large neutral amino acids transporter small subunit 1 OS=Homo sapiens GN=SLC7A5 PE=1 SV=2	Q01650|LAT1_HUMAN	55 kDa			unknown	2	0	0	T
399	TRUE	FALSE	Complement component 1 Q subcomponent-binding protein, mitochondrial OS=Homo sapiens GN=C1QBP PE=1 SV=1	Q07021|C1QBP_HUMAN	31 kDa			unknown	2	0	0	T
400	TRUE	FALSE	60S acidic ribosomal protein P0-like OS=Homo sapiens GN=RPLP0P6 PE=5 SV=1	Q8NHW5|RLA0L_HUMAN (+1)	34 kDa			unknown	2	0	0	T
401	TRUE	FALSE	F-box-like/WD repeat-containing protein TBL1Y OS=Homo sapiens GN=TBL1Y PE=2 SV=1	Q9BQ87|TBL1Y_HUMAN	57 kDa	TRUE		unknown	2	0	0	T
402	TRUE	FALSE	Zinc finger protein 576 OS=Homo sapiens GN=ZNF576 PE=1 SV=1	Q9H609|ZN576_HUMAN	19 kDa			unknown	2	0	0	T
403	TRUE	FALSE	RNA-binding protein Raly OS=Homo sapiens GN=RALY PE=1 SV=1	Q9UKM9|RALY_HUMAN	32 kDa			unknown	2	0	0	T
404	TRUE	FALSE	Poly(U)-binding-splicing factor PUF60 OS=Homo sapiens GN=PUF60 PE=1 SV=1	Q9UHX1|PUF60_HUMAN	60 kDa			unknown	2	0	0	T
405	TRUE	FALSE	Exosome complex exonuclease RRP41 OS=Homo sapiens GN=EXOSC4 PE=1 SV=3	Q9NPD3|EXOS4_HUMAN	26 kDa			unknown	2	0	0	T
406	TRUE	FALSE	L-lactate dehydrogenase B chain OS=Homo sapiens GN=LDHB PE=1 SV=2	P07195|LDHB_HUMAN	37 kDa			unknown	2	0	0	T
407	TRUE	FALSE	60S ribosomal protein L8 OS=Homo sapiens GN=RPL8 PE=1 SV=2	P62917|RL8_HUMAN	28 kDa			unknown	2	0	0	T
408	TRUE	FALSE	Polyadenylate-binding protein 1-like OS=Homo sapiens GN=PABPC1L PE=2 SV=1	Q4VXU2|PAP1L_HUMAN	68 kDa	TRUE		unknown	2	0	0	T
409	TRUE	FALSE	60S ribosomal protein L17 OS=Homo sapiens GN=RPL17 PE=1 SV=3	P18621|RL17_HUMAN	21 kDa			unknown	2	0	0	T
410	TRUE	FALSE	26S protease regulatory subunit 4 OS=Homo sapiens GN=PSMC1 PE=1 SV=1	P62191|PRS4_HUMAN	49 kDa			unknown	2	0	0	T
411	TRUE	FALSE	Integrator complex subunit 5 OS=Homo sapiens GN=INTS5 PE=1 SV=1	Q6P9B9|INT5_HUMAN	108 kDa			unknown	2	0	0	T
												T
END OF FILE

## Sheet: Sheet1
Identified Protein	UniProt Accession	UniProt ID	CDK12 IP: # of peptides identified
Cell division protein kinase 12 OS=Homo sapiens GN=CDK12 PE=1 SV=2	Q9NYV4	CDK12_HUMAN	95
Serine/arginine repetitive matrix protein 2 OS=Homo sapiens GN=SRRM2 PE=1 SV=2	Q9UQ35	SRRM2_HUMAN	94
Pre-mRNA cleavage complex 2 protein Pcf11 OS=Homo sapiens GN=PCF11 PE=1 SV=3	O94913	PCF11_HUMAN	77
ELKS/Rab6-interacting/CAST family member 1 OS=Homo sapiens GN=ERC1 PE=1 SV=1	Q8IUD2	RB6I2_HUMAN	61
Protein phosphatase 1 regulatory subunit 12A OS=Homo sapiens GN=PPP1R12A PE=1 SV=1	O14974	MYPT1_HUMAN	56
Protein BAT2-like 1 OS=Homo sapiens GN=BAT2L1 PE=1 SV=2	Q5JSZ5	BA2L1_HUMAN	55
Transcription elongation factor B polypeptide 3 OS=Homo sapiens GN=TCEB3 PE=1 SV=2	Q14241	ELOA1_HUMAN	51
DNA excision repair protein ERCC-6 OS=Homo sapiens GN=ERCC6 PE=1 SV=1	Q03468	ERCC6_HUMAN	49
Antigen KI-67 OS=Homo sapiens GN=MKI67 PE=1 SV=2	P46013	KI67_HUMAN	41
Structural maintenance of chromosomes protein 4 OS=Homo sapiens GN=SMC4 PE=1 SV=2	Q9NTJ3	SMC4_HUMAN	39
Transcriptional regulator ATRX OS=Homo sapiens GN=ATRX PE=1 SV=5	P46100	ATRX_HUMAN	38
Polyadenylate-binding protein 1 OS=Homo sapiens GN=PABPC1 PE=1 SV=2	P11940	PABP1_HUMAN	38
DNA repair protein RAD50 OS=Homo sapiens GN=RAD50 PE=1 SV=1	Q92878	RAD50_HUMAN	34
Dedicator of cytokinesis protein 5 OS=Homo sapiens GN=DOCK5 PE=1 SV=3	Q9H7D0	DOCK5_HUMAN	34
Structural maintenance of chromosomes protein 2 OS=Homo sapiens GN=SMC2 PE=1 SV=2	O95347	SMC2_HUMAN	33
Protein VPRBP OS=Homo sapiens GN=VPRBP PE=1 SV=3	Q9Y4B6	VPRBP_HUMAN	33
Apoptotic chromatin condensation inducer in the nucleus OS=Homo sapiens GN=ACIN1 PE=1 SV=2	Q9UKV3	ACINU_HUMAN	32
U5 small nuclear ribonucleoprotein 200 kDa helicase OS=Homo sapiens GN=SNRNP200 PE=1 SV=2	O75643	U520_HUMAN	31
DNA-directed RNA polymerase II subunit RPB1 OS=Homo sapiens GN=POLR2A PE=1 SV=2	P24928	RPB1_HUMAN	31
DNA damage-binding protein 1 OS=Homo sapiens GN=DDB1 PE=1 SV=1	Q16531	DDB1_HUMAN	31
RNA exonuclease 1 homolog OS=Homo sapiens GN=REXO1 PE=1 SV=3	Q8N1G1	REXO1_HUMAN	29
LIM domain only protein 7 OS=Homo sapiens GN=LMO7 PE=1 SV=3	Q8WWI1	LMO7_HUMAN	29
Large proline-rich protein BAT2 OS=Homo sapiens GN=BAT2 PE=1 SV=3	P48634	BAT2_HUMAN	29
Integrator complex subunit 1 OS=Homo sapiens GN=INTS1 PE=1 SV=2	Q8N201	INT1_HUMAN	29
Protein phosphatase 1 regulatory subunit 12C OS=Homo sapiens GN=PPP1R12C PE=1 SV=1	Q9BZL4	PP12C_HUMAN	29
BTB/POZ domain-containing protein KCTD3 OS=Homo sapiens GN=KCTD3 PE=1 SV=2	Q9Y597	KCTD3_HUMAN	29
Kinesin-like protein KIF23 OS=Homo sapiens GN=KIF23 PE=1 SV=3	Q02241	KIF23_HUMAN	27
Ankycorbin OS=Homo sapiens GN=RAI14 PE=1 SV=2	Q9P0K7	RAI14_HUMAN	27
Sorbin and SH3 domain-containing protein 2 OS=Homo sapiens GN=SORBS2 PE=1 SV=3	O94875	SRBS2_HUMAN	27
Zinc finger CCCH domain-containing protein 14 OS=Homo sapiens GN=ZC3H14 PE=1 SV=1	Q6PJT7	ZC3HE_HUMAN	26
Transformation/transcription domain-associated protein OS=Homo sapiens GN=TRRAP PE=1 SV=3	Q9Y4A5	TRRAP_HUMAN	25
Probable E3 ubiquitin-protein ligase MYCBP2 OS=Homo sapiens GN=MYCBP2 PE=1 SV=3	O75592	MYCB2_HUMAN	25
Zinc finger CCHC domain-containing protein 8 OS=Homo sapiens GN=ZCCHC8 PE=1 SV=2	Q6NZY4	ZCHC8_HUMAN	24
Polyribonucleotide 5'-hydroxyl-kinase Clp1 OS=Homo sapiens GN=CLP1 PE=1 SV=1	Q92989	CLP1_HUMAN	24
Serine/arginine-rich splicing factor 6 OS=Homo sapiens GN=SRSF6 PE=1 SV=2	Q13247	SRSF6_HUMAN	23
Cyclin-K OS=Homo sapiens GN=CCNK PE=1 SV=2	O75909	CCNK_HUMAN	23
Formin-binding protein 1-like OS=Homo sapiens GN=FNBP1L PE=1 SV=2	Q5T0N5	FBP1L_HUMAN	23
Bcl-2-associated transcription factor 1 OS=Homo sapiens GN=BCLAF1 PE=1 SV=2	Q9NYF8	BCLF1_HUMAN	22
Tripartite motif-containing protein 3 OS=Homo sapiens GN=TRIM3 PE=1 SV=2	O75382	TRIM3_HUMAN	22
Zinc finger and BTB domain-containing protein 11 OS=Homo sapiens GN=ZBTB11 PE=1 SV=2	O95625	ZBT11_HUMAN	22
E1A-binding protein p400 OS=Homo sapiens GN=EP400 PE=1 SV=3	Q96L91	EP400_HUMAN	21
TRIO and F-actin-binding protein OS=Homo sapiens GN=TRIOBP PE=1 SV=3	Q9H2D6	TARA_HUMAN	21
Serine/arginine repetitive matrix protein 1 OS=Homo sapiens GN=SRRM1 PE=1 SV=2	Q8IYB3	SRRM1_HUMAN	21
Pre-mRNA-processing-splicing factor 8 OS=Homo sapiens GN=PRPF8 PE=1 SV=2	Q6P2Q9	PRP8_HUMAN	20
Myosin phosphatase Rho-interacting protein OS=Homo sapiens GN=MPRIP PE=1 SV=3	Q6WCQ1	MPRIP_HUMAN	20
Zinc finger and BTB domain-containing protein 1 OS=Homo sapiens GN=ZBTB1 PE=1 SV=3	Q9Y2K1	ZBTB1_HUMAN	20
Thyroid hormone receptor-associated protein 3 OS=Homo sapiens GN=THRAP3 PE=1 SV=2	Q9Y2W1	TR150_HUMAN	19
116 kDa U5 small nuclear ribonucleoprotein component OS=Homo sapiens GN=EFTUD2 PE=1 SV=1	Q15029	U5S1_HUMAN	19
Zinc finger protein 318 OS=Homo sapiens GN=ZNF318 PE=1 SV=2	Q5VUA4	ZN318_HUMAN	19
Uveal autoantigen with coiled-coil domains and ankyrin repeats OS=Homo sapiens GN=UACA PE=1 SV=2	Q9BZF9	UACA_HUMAN	19
Putative pre-mRNA-splicing factor ATP-dependent RNA helicase DHX15 OS=Homo sapiens GN=DHX15 PE=1 SV=2	O43143	DHX15_HUMAN	18
Eukaryotic translation initiation factor 4 gamma 1 OS=Homo sapiens GN=EIF4G1 PE=1 SV=4	Q04637	IF4G1_HUMAN	18
Superkiller viralicidic activity 2-like 2 OS=Homo sapiens GN=SKIV2L2 PE=1 SV=3	P42285	SK2L2_HUMAN	18
Eukaryotic initiation factor 4A-III OS=Homo sapiens GN=EIF4A3 PE=1 SV=4	P38919	IF4A3_HUMAN	18
PRKC apoptosis WT1 regulator protein OS=Homo sapiens GN=PAWR PE=1 SV=1	Q96IZ0	PAWR_HUMAN	18
Protein Wiz OS=Homo sapiens GN=WIZ PE=1 SV=2	O95785	WIZ_HUMAN	18
Nuclease-sensitive element-binding protein 1 OS=Homo sapiens GN=YBX1 PE=1 SV=3	P67809	YBOX1_HUMAN	17
La-related protein 1 OS=Homo sapiens GN=LARP1 PE=1 SV=2	Q6PKG0	LARP1_HUMAN	17
Zinc finger protein ubi-d4 OS=Homo sapiens GN=DPF2 PE=1 SV=2	Q92785	REQU_HUMAN	17
RNA-binding protein 27 OS=Homo sapiens GN=RBM27 PE=1 SV=2	Q9P2N5	RBM27_HUMAN	16
Polyadenylate-binding protein 4 OS=Homo sapiens GN=PABPC4 PE=1 SV=1	Q13310	PABP4_HUMAN	16
Serine/threonine-protein phosphatase PP1-beta catalytic subunit OS=Homo sapiens GN=PPP1CB PE=1 SV=3	P62140	PP1B_HUMAN	16
Choline-phosphate cytidylyltransferase A OS=Homo sapiens GN=PCYT1A PE=1 SV=2	P49585	PCY1A_HUMAN	16
A-kinase anchor protein 12 OS=Homo sapiens GN=AKAP12 PE=1 SV=3	Q02952	AKA12_HUMAN	16
Splicing factor 3B subunit 3 OS=Homo sapiens GN=SF3B3 PE=1 SV=4	Q15393	SF3B3_HUMAN	15
Ataxin-2-like protein OS=Homo sapiens GN=ATXN2L PE=1 SV=2	Q8WWM7	ATX2L_HUMAN	15
40S ribosomal protein S3a OS=Homo sapiens GN=RPS3A PE=1 SV=2	P61247	RS3A_HUMAN	15
Matrin-3 OS=Homo sapiens GN=MATR3 PE=1 SV=2	P43243	MATR3_HUMAN	15
E3 ubiquitin-protein ligase RNF168 OS=Homo sapiens GN=RNF168 PE=1 SV=1	Q8IYW5	RN168_HUMAN	15
PiggyBac transposable element-derived protein 3 OS=Homo sapiens GN=PGBD3 PE=2 SV=3	Q8N328	PGBD3_HUMAN	15
Engulfment and cell motility protein 2 OS=Homo sapiens GN=ELMO2 PE=1 SV=2	Q96JJ3	ELMO2_HUMAN	14
5'-3' exoribonuclease 2 OS=Homo sapiens GN=XRN2 PE=1 SV=1	Q9H0D6	XRN2_HUMAN	14
Pinin OS=Homo sapiens GN=PNN PE=1 SV=4	Q9H307	PININ_HUMAN	14
G patch domain-containing protein 8 OS=Homo sapiens GN=GPATCH8 PE=1 SV=2	Q9UKJ3	GPTC8_HUMAN	14
SH3KBP1-binding protein 1 OS=Homo sapiens GN=SHKBP1 PE=1 SV=2	Q8TBC3	SHKB1_HUMAN	14
Histone-lysine N-methyltransferase, H3 lysine-9 specific 5 OS=Homo sapiens GN=EHMT1 PE=1 SV=3	Q9H9B1	EHMT1_HUMAN	13
Protein arginine N-methyltransferase 5 OS=Homo sapiens GN=PRMT5 PE=1 SV=4	O14744	ANM5_HUMAN	13
Nibrin OS=Homo sapiens GN=NBN PE=1 SV=1	O60934	NBN_HUMAN	13
Splicing factor 3B subunit 1 OS=Homo sapiens GN=SF3B1 PE=1 SV=3	O75533	SF3B1_HUMAN	13
Supervillin OS=Homo sapiens GN=SVIL PE=1 SV=2	O95425	SVIL_HUMAN	13
Heterogeneous nuclear ribonucleoprotein M OS=Homo sapiens GN=HNRNPM PE=1 SV=3	P52272	HNRPM_HUMAN	13
Tyrosine-protein kinase SgK223 OS=Homo sapiens GN=SGK223 PE=1 SV=2	Q86YV5	SG223_HUMAN	13
Microprocessor complex subunit DGCR8 OS=Homo sapiens GN=DGCR8 PE=1 SV=1	Q8WYQ5	DGCR8_HUMAN	13
Histone-lysine N-methyltransferase, H3 lysine-9 specific 3 OS=Homo sapiens GN=EHMT2 PE=1 SV=3	Q96KQ7	EHMT2_HUMAN	12
Protein capicua homolog OS=Homo sapiens GN=CIC PE=1 SV=2	Q96RK0	CIC_HUMAN	12
Sorbin and SH3 domain-containing protein 1 OS=Homo sapiens GN=SORBS1 PE=1 SV=2	Q9BX66	SRBS1_HUMAN	12
Transcription elongation factor B polypeptide 2 OS=Homo sapiens GN=TCEB2 PE=1 SV=1	Q15370	ELOB_HUMAN	12
Nuclear receptor corepressor 1 OS=Homo sapiens GN=NCOR1 PE=1 SV=2	O75376	NCOR1_HUMAN	12
Double-strand break repair protein MRE11A OS=Homo sapiens GN=MRE11A PE=1 SV=3	P49959	MRE11_HUMAN	11
Exosome component 10 OS=Homo sapiens GN=EXOSC10 PE=1 SV=2	Q01780	EXOSX_HUMAN	11
SNW domain-containing protein 1 OS=Homo sapiens GN=SNW1 PE=1 SV=1	Q13573	SNW1_HUMAN	11
RAB6-interacting golgin OS=Homo sapiens GN=GORAB PE=1 SV=1	Q5T7V8	GORAB_HUMAN	11
Round spermatid basic protein 1 OS=Homo sapiens GN=RSBN1 PE=2 SV=2	Q5VWQ0	RSBN1_HUMAN	11
MAP7 domain-containing protein 3 OS=Homo sapiens GN=MAP7D3 PE=1 SV=2	Q8IWC1	MA7D3_HUMAN	11
Rac GTPase-activating protein 1 OS=Homo sapiens GN=RACGAP1 PE=1 SV=1	Q9H0H5	RGAP1_HUMAN	11
Cell cycle regulator Mat89Bb homolog OS=Homo sapiens GN=C12orf11 PE=1 SV=2	Q9NVM9	M89BB_HUMAN	11
Zinc finger protein 185 OS=Homo sapiens GN=ZNF185 PE=1 SV=3	O15231	ZN185_HUMAN	10
UDP-N-acetylglucosamine--peptide N-acetylglucosaminyltransferase 110 kDa subunit OS=Homo sapiens GN=OGT PE=1 SV=3	O15294	OGT1_HUMAN	10
Serine/arginine-rich splicing factor 3 OS=Homo sapiens GN=SRSF3 PE=1 SV=1	P84103	SRSF3_HUMAN	10
Integrator complex subunit 12 OS=Homo sapiens GN=INTS12 PE=1 SV=1	Q96CB8	INT12_HUMAN	10
Serine/threonine-protein phosphatase 1 regulatory subunit 10 OS=Homo sapiens GN=PPP1R10 PE=1 SV=1	Q96QC0	PP1RA_HUMAN	10
Cell division cycle 5-like protein OS=Homo sapiens GN=CDC5L PE=1 SV=2	Q99459	CDC5L_HUMAN	10
CDKN2A-interacting protein OS=Homo sapiens GN=CDKN2AIP PE=1 SV=2	Q9NXV6	CARF_HUMAN	10
Transformer-2 protein homolog beta OS=Homo sapiens GN=TRA2B PE=1 SV=1	P62995	TRA2B_HUMAN	10
Splicing factor 3B subunit 2 OS=Homo sapiens GN=SF3B2 PE=1 SV=2	Q13435	SF3B2_HUMAN	10
Nuclear fragile X mental retardation-interacting protein 2 OS=Homo sapiens GN=NUFIP2 PE=1 SV=1	Q7Z417	NUFP2_HUMAN	9
Tuftelin-interacting protein 11 OS=Homo sapiens GN=TFIP11 PE=1 SV=1	Q9UBB9	TFP11_HUMAN	9
40S ribosomal protein S8 OS=Homo sapiens GN=RPS8 PE=1 SV=2	P62241	RS8_HUMAN	9
Splicing factor 3A subunit 1 OS=Homo sapiens GN=SF3A1 PE=1 SV=1	Q15459	SF3A1_HUMAN	9
Coiled-coil domain-containing protein 6 OS=Homo sapiens GN=CCDC6 PE=1 SV=2	Q16204	CCDC6_HUMAN	9
Condensin-2 complex subunit H2 OS=Homo sapiens GN=NCAPH2 PE=1 SV=1	Q6IBW4	CNDH2_HUMAN	9
Round spermatid basic protein 1-like protein OS=Homo sapiens GN=RSBN1L PE=1 SV=2	Q6PCB5	RSBNL_HUMAN	9
Zinc finger CCCH domain-containing protein 18 OS=Homo sapiens GN=ZC3H18 PE=1 SV=2	Q86VM9	ZCH18_HUMAN	8
Chromobox protein homolog 8 OS=Homo sapiens GN=CBX8 PE=1 SV=3	Q9HC52	CBX8_HUMAN	8
SAGA-associated factor 29 homolog OS=Homo sapiens GN=CCDC101 PE=1 SV=1	Q96ES7	SGF29_HUMAN	8
40S ribosomal protein S3 OS=Homo sapiens GN=RPS3 PE=1 SV=2	P23396	RS3_HUMAN	8
Serine/arginine-rich splicing factor 1 OS=Homo sapiens GN=SRSF1 PE=1 SV=2	Q07955	SRSF1_HUMAN	8
Nuclear cap-binding protein subunit 1 OS=Homo sapiens GN=NCBP1 PE=1 SV=1	Q09161	NCBP1_HUMAN	8
Ensconsin OS=Homo sapiens GN=MAP7 PE=1 SV=1	Q14244	MAP7_HUMAN	8
Serine/arginine-rich splicing factor 7 OS=Homo sapiens GN=SRSF7 PE=1 SV=1	Q16629	SRSF7_HUMAN	8
E3 ubiquitin-protein ligase RBBP6 OS=Homo sapiens GN=RBBP6 PE=1 SV=1	Q7Z6E9	RBBP6_HUMAN	7
Pre-mRNA-processing factor 19 OS=Homo sapiens GN=PRPF19 PE=1 SV=1	Q9UMS4	PRP19_HUMAN	7
E3 ubiquitin-protein ligase UBR5 OS=Homo sapiens GN=UBR5 PE=1 SV=2	O95071	UBR5_HUMAN	7
Mitogen-activated protein kinase kinase kinase 7 OS=Homo sapiens GN=MAP3K7 PE=1 SV=1	O43318	M3K7_HUMAN	7
Serine/arginine-rich splicing factor 10 OS=Homo sapiens GN=SRSF10 PE=1 SV=1	O75494	SRS10_HUMAN	7
DNA-directed RNA polymerase II subunit RPB2 OS=Homo sapiens GN=POLR2B PE=1 SV=1	P30876	RPB2_HUMAN	7
WD repeat-containing protein 82 OS=Homo sapiens GN=WDR82 PE=1 SV=1	Q6UXN9	WDR82_HUMAN	7
Polyadenylate-binding protein 2 OS=Homo sapiens GN=PABPN1 PE=1 SV=3	Q86U42	PABP2_HUMAN	7
Integrator complex subunit 6 OS=Homo sapiens GN=INTS6 PE=1 SV=1	Q9UL03	INT6_HUMAN	7
Putative RNA-binding protein Luc7-like 2 OS=Homo sapiens GN=LUC7L2 PE=1 SV=2	Q9Y383	LC7L2_HUMAN	7
GC-rich sequence DNA-binding factor 1 OS=Homo sapiens GN=GCFC1 PE=1 SV=2	Q9Y5B6	GCFC1_HUMAN	7
Heterogeneous nuclear ribonucleoproteins C1/C2 OS=Homo sapiens GN=HNRNPC PE=1 SV=4	P07910	HNRPC_HUMAN	7
ERC protein 2 OS=Homo sapiens GN=ERC2 PE=1 SV=3	O15083	ERC2_HUMAN	7
Ataxin-1-like OS=Homo sapiens GN=ATXN1L PE=1 SV=1	P0C7T5	ATX1L_HUMAN	7
Condensin-2 complex subunit D3 OS=Homo sapiens GN=NCAPD3 PE=1 SV=2	P42695	CNDD3_HUMAN	7
40S ribosomal protein S7 OS=Homo sapiens GN=RPS7 PE=1 SV=1	P62081	RS7_HUMAN	7
Crooked neck-like protein 1 OS=Homo sapiens GN=CRNKL1 PE=1 SV=4	Q9BZJ0	CRNL1_HUMAN	7
Zinc finger protein 644 OS=Homo sapiens GN=ZNF644 PE=1 SV=2	Q9H582	ZN644_HUMAN	7
RNA-binding protein 7 OS=Homo sapiens GN=RBM7 PE=1 SV=1	Q9Y580	RBM7_HUMAN	7
A-kinase anchor protein 17A OS=Homo sapiens GN=AKAP17A PE=1 SV=2	Q02040	AK17A_HUMAN	7
Deoxynucleotidyltransferase terminal-interacting protein 1 OS=Homo sapiens GN=DNTTIP1 PE=1 SV=2	Q9H147	TDIF1_HUMAN	6
Pre-mRNA-processing factor 6 OS=Homo sapiens GN=PRPF6 PE=1 SV=1	O94906	PRP6_HUMAN	6
40S ribosomal protein S18 OS=Homo sapiens GN=RPS18 PE=1 SV=3	P62269	RS18_HUMAN	6
Exosome complex exonuclease RRP42 OS=Homo sapiens GN=EXOSC7 PE=1 SV=2	Q15024	EXOS7_HUMAN	6
Histone-binding protein RBBP7 OS=Homo sapiens GN=RBBP7 PE=1 SV=1	Q16576	RBBP7_HUMAN	6
UAP56-interacting factor OS=Homo sapiens GN=FYTTD1 PE=1 SV=3	Q96QD9	UIF_HUMAN	6
Heterogeneous nuclear ribonucleoprotein U-like protein 1 OS=Homo sapiens GN=HNRNPUL1 PE=1 SV=2	Q9BUJ2	HNRL1_HUMAN	6
WD40 repeat-containing protein SMU1 OS=Homo sapiens GN=SMU1 PE=1 SV=2	Q2TAY7	SMU1_HUMAN	6
Integrator complex subunit 9 OS=Homo sapiens GN=INTS9 PE=1 SV=2	Q9NV88	INT9_HUMAN	6
Serine/arginine-rich splicing factor 4 OS=Homo sapiens GN=SRSF4 PE=1 SV=2	Q08170	SRSF4_HUMAN	6
U2-associated protein SR140 OS=Homo sapiens GN=SR140 PE=1 SV=2	O15042	SR140_HUMAN	6
La-related protein 7 OS=Homo sapiens GN=LARP7 PE=1 SV=1	Q4G0J3	LARP7_HUMAN	6
Histone deacetylase complex subunit SAP18 OS=Homo sapiens GN=SAP18 PE=1 SV=1	O00422	SAP18_HUMAN	6
Glyceraldehyde-3-phosphate dehydrogenase OS=Homo sapiens GN=GAPDH PE=1 SV=3	P04406	G3P_HUMAN	6
Heterogeneous nuclear ribonucleoprotein F OS=Homo sapiens GN=HNRNPF PE=1 SV=3	P52597	HNRPF_HUMAN	6
Ubiquitin-associated protein 2-like OS=Homo sapiens GN=UBAP2L PE=1 SV=2	Q14157	UBP2L_HUMAN	6
40S ribosomal protein S2 OS=Homo sapiens GN=RPS2 PE=1 SV=2	P15880	RS2_HUMAN	6
DNA-binding protein A OS=Homo sapiens GN=CSDA PE=1 SV=4	P16989	DBPA_HUMAN	6
40S ribosomal protein S12 OS=Homo sapiens GN=RPS12 PE=1 SV=3	P25398	RS12_HUMAN	6
60S ribosomal protein L13 OS=Homo sapiens GN=RPL13 PE=1 SV=4	P26373	RL13_HUMAN	6
40S ribosomal protein S9 OS=Homo sapiens GN=RPS9 PE=1 SV=3	P46781	RS9_HUMAN	6
40S ribosomal protein S5 OS=Homo sapiens GN=RPS5 PE=1 SV=4	P46782	RS5_HUMAN	6
40S ribosomal protein S16 OS=Homo sapiens GN=RPS16 PE=1 SV=2	P62249	RS16_HUMAN	6
40S ribosomal protein S14 OS=Homo sapiens GN=RPS14 PE=1 SV=3	P62263	RS14_HUMAN	6
Serine/arginine-rich splicing factor 9 OS=Homo sapiens GN=SRSF9 PE=1 SV=1	Q13242	SRSF9_HUMAN	6
Mitochondrial fission regulator 1 OS=Homo sapiens GN=MTFR1 PE=1 SV=2	Q15390	MTFR1_HUMAN	5
TGF-beta-activated kinase 1 and MAP3K7-binding protein 1 OS=Homo sapiens GN=TAB1 PE=1 SV=1	Q15750	TAB1_HUMAN	5
3'-5' exoribonuclease CSL4 homolog OS=Homo sapiens GN=EXOSC1 PE=1 SV=1	Q9Y3B2	EXOS1_HUMAN	5
RNA-binding protein 8A OS=Homo sapiens GN=RBM8A PE=1 SV=1	Q9Y5S9	RBM8A_HUMAN	5
SUN domain-containing protein 2 OS=Homo sapiens GN=SUN2 PE=1 SV=3	Q9UH99	SUN2_HUMAN	5
Cell division protein kinase 13 OS=Homo sapiens GN=CDK13 PE=1 SV=2	Q14004	CDK13_HUMAN	5
Structural maintenance of chromosomes protein 1A OS=Homo sapiens GN=SMC1A PE=1 SV=2	Q14683	SMC1A_HUMAN	5
Calcium homeostasis endoplasmic reticulum protein OS=Homo sapiens GN=CHERP PE=1 SV=3	Q8IWX8	CHERP_HUMAN	5
E3 ubiquitin-protein ligase RING2 OS=Homo sapiens GN=RNF2 PE=1 SV=1	Q99496	RING2_HUMAN	5
Histone H2A.Z OS=Homo sapiens GN=H2AFZ PE=1 SV=2	P0C0S5	H2AZ_HUMAN	5
40S ribosomal protein S23 OS=Homo sapiens GN=RPS23 PE=1 SV=3	P62266	RS23_HUMAN	5
Methylcrotonoyl-CoA carboxylase beta chain, mitochondrial OS=Homo sapiens GN=MCCC2 PE=1 SV=1	Q9HCC0	MCCB_HUMAN	5
E3 SUMO-protein ligase CBX4 OS=Homo sapiens GN=CBX4 PE=1 SV=3	O00257	CBX4_HUMAN	5
Nucleophosmin OS=Homo sapiens GN=NPM1 PE=1 SV=2	P06748	NPM_HUMAN	5
Heat shock 70 kDa protein 6 OS=Homo sapiens GN=HSPA6 PE=1 SV=2	P17066	HSP76_HUMAN	4
40S ribosomal protein S11 OS=Homo sapiens GN=RPS11 PE=1 SV=3	P62280	RS11_HUMAN	4
40S ribosomal protein S6 OS=Homo sapiens GN=RPS6 PE=1 SV=1	P62753	RS6_HUMAN	4
40S ribosomal protein S25 OS=Homo sapiens GN=RPS25 PE=1 SV=1	P62851	RS25_HUMAN	4
Serine/arginine-rich splicing factor 5 OS=Homo sapiens GN=SRSF5 PE=1 SV=1	Q13243	SRSF5_HUMAN	4
Transformer-2 protein homolog alpha OS=Homo sapiens GN=TRA2A PE=1 SV=1	Q13595	TRA2A_HUMAN	4
Transcription elongation factor B polypeptide 1 OS=Homo sapiens GN=TCEB1 PE=1 SV=1	Q15369	ELOC_HUMAN	4
Exosome complex exonuclease RRP43 OS=Homo sapiens GN=EXOSC8 PE=1 SV=1	Q96B26	EXOS8_HUMAN	4
Uncharacterized protein C9orf82 OS=Homo sapiens GN=C9orf82 PE=1 SV=2	Q9H8G2	CI082_HUMAN	4
Exosome complex exonuclease RRP46 OS=Homo sapiens GN=EXOSC5 PE=1 SV=1	Q9NQT4	EXOS5_HUMAN	4
Probable ribosome biogenesis protein NEP1 OS=Homo sapiens GN=EMG1 PE=1 SV=4	Q92979	NEP1_HUMAN	4
Pre-mRNA-splicing factor SYF2 OS=Homo sapiens GN=SYF2 PE=1 SV=1	O95926	SYF2_HUMAN	4
Putative tubulin beta-4q chain OS=Homo sapiens GN=TUBB4Q PE=5 SV=1	Q99867	TBB4Q_HUMAN	4
Exosome complex exonuclease MTR3 OS=Homo sapiens GN=EXOSC6 PE=1 SV=1	Q5RKV6	EXOS6_HUMAN	4
Pleiotropic regulator 1 OS=Homo sapiens GN=PLRG1 PE=1 SV=1	O43660	PLRG1_HUMAN	4
Luc7-like protein 3 OS=Homo sapiens GN=LUC7L3 PE=1 SV=2	O95232	LC7L3_HUMAN	4
Nuclear cap-binding protein subunit 2 OS=Homo sapiens GN=NCBP2 PE=1 SV=1	P52298	NCBP2_HUMAN	4
Integrator complex subunit 8 OS=Homo sapiens GN=INTS8 PE=1 SV=1	Q75QN2	INT8_HUMAN	4
Actin-like protein 6A OS=Homo sapiens GN=ACTL6A PE=1 SV=1	O96019	ACL6A_HUMAN	4
Integrator complex subunit 7 OS=Homo sapiens GN=INTS7 PE=1 SV=1	Q9NVH2	INT7_HUMAN	4
Interleukin enhancer-binding factor 2 OS=Homo sapiens GN=ILF2 PE=1 SV=2	Q12905	ILF2_HUMAN	4
Histone deacetylase 3 OS=Homo sapiens GN=HDAC3 PE=1 SV=2	O15379	HDAC3_HUMAN	4
Dual specificity protein kinase CLK3 OS=Homo sapiens GN=CLK3 PE=1 SV=3	P49761	CLK3_HUMAN	3
Treslin OS=Homo sapiens GN=TICRR PE=1 SV=2	Q7Z2Z1	TICRR_HUMAN	3
Putative RNA-binding protein 15 OS=Homo sapiens GN=RBM15 PE=1 SV=2	Q96T37	RBM15_HUMAN	3
Protein SON OS=Homo sapiens GN=SON PE=1 SV=4	P18583	SON_HUMAN	3
Pre-mRNA-splicing factor ATP-dependent RNA helicase PRP16 OS=Homo sapiens GN=DHX38 PE=1 SV=2	Q92620	PRP16_HUMAN	3
Methyl-CpG-binding protein 2 OS=Homo sapiens GN=MECP2 PE=1 SV=1	P51608	MECP2_HUMAN	3
Splicing factor U2AF 65 kDa subunit OS=Homo sapiens GN=U2AF2 PE=1 SV=4	P26368	U2AF2_HUMAN	3
Heterogeneous nuclear ribonucleoprotein K OS=Homo sapiens GN=HNRNPK PE=1 SV=1	P61978	HNRPK_HUMAN	3
40S ribosomal protein S17 OS=Homo sapiens GN=RPS17 PE=1 SV=2	P08708	RS17_HUMAN	3
60S ribosomal protein L12 OS=Homo sapiens GN=RPL12 PE=1 SV=1	P30050	RL12_HUMAN	3
40S ribosomal protein S19 OS=Homo sapiens GN=RPS19 PE=1 SV=2	P39019	RS19_HUMAN	3
Small nuclear ribonucleoprotein Sm D1 OS=Homo sapiens GN=SNRPD1 PE=1 SV=1	P62314	SMD1_HUMAN	3
RNA-binding protein EWS OS=Homo sapiens GN=EWSR1 PE=1 SV=1	Q01844	EWS_HUMAN	3
Akirin-2 OS=Homo sapiens GN=AKIRIN2 PE=1 SV=2	Q53H80	AKIR2_HUMAN	3
Protein DGCR6L OS=Homo sapiens GN=DGCR6L PE=1 SV=2	Q9BY27	DGC6L_HUMAN	3
60S ribosomal protein L27a OS=Homo sapiens GN=RPL27A PE=1 SV=2	P46776	RL27A_HUMAN	3
40S ribosomal protein S15a OS=Homo sapiens GN=RPS15A PE=1 SV=2	P62244	RS15A_HUMAN	3
Exosome complex exonuclease RRP45 OS=Homo sapiens GN=EXOSC9 PE=1 SV=3	Q06265	EXOS9_HUMAN	3
Ribosomal L1 domain-containing protein 1 OS=Homo sapiens GN=RSL1D1 PE=1 SV=3	O76021	RL1D1_HUMAN	3
Serine/Arginine-related protein 53 OS=Homo sapiens GN=RSRC1 PE=1 SV=1	Q96IZ7	RSRC1_HUMAN	3
40S ribosomal protein S13 OS=Homo sapiens GN=RPS13 PE=1 SV=2	P62277	RS13_HUMAN	3
TOX high mobility group box family member 4 OS=Homo sapiens GN=TOX4 PE=1 SV=1	O94842	TOX4_HUMAN	3
Exosome complex exonuclease RRP4 OS=Homo sapiens GN=EXOSC2 PE=1 SV=2	Q13868	EXOS2_HUMAN	3
Protein mago nashi homolog OS=Homo sapiens GN=MAGOH PE=1 SV=1	P61326	MGN_HUMAN	3
DNA-directed RNA polymerase II subunit RPB3 OS=Homo sapiens GN=POLR2C PE=1 SV=2	P19387	RPB3_HUMAN	3
DNA-directed RNA polymerases I, II, and III subunit RPABC1 OS=Homo sapiens GN=POLR2E PE=1 SV=4	P19388	RPAB1_HUMAN	3
Ribonuclease P protein subunit p30 OS=Homo sapiens GN=RPP30 PE=1 SV=1	P78346	RPP30_HUMAN	3
SWI/SNF complex subunit SMARCC1 OS=Homo sapiens GN=SMARCC1 PE=1 SV=3	Q92922	SMRC1_HUMAN	3
ATP-dependent RNA helicase DDX3X OS=Homo sapiens GN=DDX3X PE=1 SV=3	O00571	DDX3X_HUMAN	3
Histone-lysine N-methyltransferase SETD2 OS=Homo sapiens GN=SETD2 PE=1 SV=3	Q9BYW2	SETD2_HUMAN	3
Casein kinase II subunit alpha OS=Homo sapiens GN=CSNK2A1 PE=1 SV=1	P68400	CSK21_HUMAN	3
MAP3K12-binding inhibitory protein 1 OS=Homo sapiens GN=MBIP PE=1 SV=2	Q9NS73	MBIP1_HUMAN	3
F-box-like/WD repeat-containing protein TBL1XR1 OS=Homo sapiens GN=TBL1XR1 PE=1 SV=1	Q9BZK7	TBL1R_HUMAN	3
40S ribosomal protein S20 OS=Homo sapiens GN=RPS20 PE=1 SV=1	P60866	RS20_HUMAN	3
Dynein light chain 1, cytoplasmic OS=Homo sapiens GN=DYNLL1 PE=1 SV=1	P63167	DYL1_HUMAN	3
Enhancer of rudimentary homolog OS=Homo sapiens GN=ERH PE=1 SV=1	P84090	ERH_HUMAN	3
Pre-mRNA-splicing factor SPF27 OS=Homo sapiens GN=BCAS2 PE=1 SV=1	O75934	SPF27_HUMAN	3
Histone H2B type F-S OS=Homo sapiens GN=H2BFS PE=1 SV=2	P57053	H2BFS_HUMAN	3
UPF0468 protein C16orf80 OS=Homo sapiens GN=C16orf80 PE=1 SV=1	Q9Y6A4	CP080_HUMAN	3
U5 small nuclear ribonucleoprotein 40 kDa protein OS=Homo sapiens GN=SNRNP40 PE=1 SV=1	Q96DI7	SNR40_HUMAN	3
PHD finger-like domain-containing protein 5A OS=Homo sapiens GN=PHF5A PE=1 SV=1	Q7RTV0	PHF5A_HUMAN	3
Methylosome protein 50 OS=Homo sapiens GN=WDR77 PE=1 SV=1	Q9BQA1	MEP50_HUMAN	3
Polyadenylate-binding protein 3 OS=Homo sapiens GN=PABPC3 PE=1 SV=2	Q9H361	PABP3_HUMAN	3
Bromodomain-containing protein 8 OS=Homo sapiens GN=BRD8 PE=1 SV=2	Q9H0E9	BRD8_HUMAN	3
Protein CASP OS=Homo sapiens GN=CUX1 PE=1 SV=2	Q13948	CASP_HUMAN	3
Splicing factor 3B subunit 4 OS=Homo sapiens GN=SF3B4 PE=1 SV=1	Q15427	SF3B4_HUMAN	3
Histone H1.3 OS=Homo sapiens GN=HIST1H1D PE=1 SV=2	P16402	H13_HUMAN	2
Probable ATP-dependent RNA helicase DDX41 OS=Homo sapiens GN=DDX41 PE=1 SV=2	Q9UJV9	DDX41_HUMAN	2
60S ribosomal protein L18 OS=Homo sapiens GN=RPL18 PE=1 SV=2	Q07020	RL18_HUMAN	2
Pre-mRNA-processing factor 17 OS=Homo sapiens GN=CDC40 PE=1 SV=1	O60508	PRP17_HUMAN	2
Casein kinase II subunit beta OS=Homo sapiens GN=CSNK2B PE=1 SV=1	P67870	CSK2B_HUMAN	2
Phosphofurin acidic cluster sorting protein 1 OS=Homo sapiens GN=PACS1 PE=1 SV=2	Q6VY07	PACS1_HUMAN	2
Choline-phosphate cytidylyltransferase B OS=Homo sapiens GN=PCYT1B PE=1 SV=1	Q9Y5K3	PCY1B_HUMAN	2
Insulin-like growth factor 2 mRNA-binding protein 3 OS=Homo sapiens GN=IGF2BP3 PE=1 SV=2	O00425	IF2B3_HUMAN	2
Cleavage and polyadenylation specificity factor subunit 1 OS=Homo sapiens GN=CPSF1 PE=1 SV=2	Q10570	CPSF1_HUMAN	2
Vacuolar protein sorting-associated protein 72 homolog OS=Homo sapiens GN=VPS72 PE=1 SV=1	Q15906	VPS72_HUMAN	2
Small nuclear ribonucleoprotein Sm D3 OS=Homo sapiens GN=SNRPD3 PE=1 SV=1	P62318	SMD3_HUMAN	2
Serine/arginine-rich splicing factor 8 OS=Homo sapiens GN=SRSF8 PE=1 SV=1	Q9BRL6	SRSF8_HUMAN	2
60S ribosomal protein L29 OS=Homo sapiens GN=RPL29 PE=1 SV=2	P47914	RL29_HUMAN	2
F-box/SPRY domain-containing protein 1 OS=Homo sapiens GN=FBXO45 PE=1 SV=1	P0C2W1	FBSP1_HUMAN	2
60S ribosomal protein L22 OS=Homo sapiens GN=RPL22 PE=1 SV=2	P35268	RL22_HUMAN	2
40S ribosomal protein S10 OS=Homo sapiens GN=RPS10 PE=1 SV=1	P46783	RS10_HUMAN	2
Serine/threonine-protein phosphatase PP1-alpha catalytic subunit OS=Homo sapiens GN=PPP1CA PE=1 SV=1	P62136	PP1A_HUMAN	2
40S ribosomal protein S26 OS=Homo sapiens GN=RPS26 PE=1 SV=3	P62854	RS26_HUMAN	2
60S ribosomal protein L30 OS=Homo sapiens GN=RPL30 PE=1 SV=2	P62888	RL30_HUMAN	2
60S ribosomal protein L31 OS=Homo sapiens GN=RPL31 PE=1 SV=1	P62899	RL31_HUMAN	2
Protein DGCR6 OS=Homo sapiens GN=DGCR6 PE=1 SV=3	Q14129	DGCR6_HUMAN	2
Reticulocalbin-1 OS=Homo sapiens GN=RCN1 PE=1 SV=1	Q15293	RCN1_HUMAN	2
DET1- and DDB1-associated protein 1 OS=Homo sapiens GN=DDA1 PE=1 SV=1	Q9BW61	DDA1_HUMAN	2
Pre-mRNA branch site protein p14 OS=Homo sapiens GN=SF3B14 PE=1 SV=1	Q9Y3B4	PM14_HUMAN	2
Putative RNA-binding protein Luc7-like 1 OS=Homo sapiens GN=LUC7L PE=1 SV=1	Q9NQ29	LUC7L_HUMAN	2
RNA-binding protein 25 OS=Homo sapiens GN=RBM25 PE=1 SV=3	P49756	RBM25_HUMAN	2
Cell division protein kinase 9 OS=Homo sapiens GN=CDK9 PE=1 SV=3	P50750	CDK9_HUMAN	2
Pre-mRNA-splicing factor 38A OS=Homo sapiens GN=PRPF38A PE=1 SV=1	Q8NAV1	PR38A_HUMAN	2
60S ribosomal protein L9 OS=Homo sapiens GN=RPL9 PE=1 SV=1	P32969	RL9_HUMAN	2
Protein LSM12 homolog OS=Homo sapiens GN=LSM12 PE=1 SV=2	Q3MHD2	LSM12_HUMAN	2
Male-specific lethal 1 homolog OS=Homo sapiens GN=MSL1 PE=1 SV=2	Q68DK7	MSL1_HUMAN	2
Eukaryotic initiation factor 4A-I OS=Homo sapiens GN=EIF4A1 PE=1 SV=1	P60842	IF4A1_HUMAN	2
60S ribosomal protein L10a OS=Homo sapiens GN=RPL10A PE=1 SV=2	P62906	RL10A_HUMAN	2
Nucleolar protein 9 OS=Homo sapiens GN=NOL9 PE=1 SV=1	Q5SY16	NOL9_HUMAN	2
Pre-mRNA 3'-end-processing factor FIP1 OS=Homo sapiens GN=FIP1L1 PE=1 SV=1	Q6UN15	FIP1_HUMAN	2
Glutamine and serine-rich protein 1 OS=Homo sapiens GN=QSER1 PE=1 SV=3	Q2KHR3	QSER1_HUMAN	2
NF-kappa-B-repressing factor OS=Homo sapiens GN=NKRF PE=1 SV=2	O15226	NKRF_HUMAN	2
Replication factor C subunit 1 OS=Homo sapiens GN=RFC1 PE=1 SV=4	P35251	RFC1_HUMAN	2
60S ribosomal protein L18a OS=Homo sapiens GN=RPL18A PE=1 SV=2	Q02543	RL18A_HUMAN	2
RNA-binding protein with serine-rich domain 1 OS=Homo sapiens GN=RNPS1 PE=1 SV=1	Q15287	RNPS1_HUMAN	2
60S acidic ribosomal protein P1 OS=Homo sapiens GN=RPLP1 PE=1 SV=1	P05386	RLA1_HUMAN	2
60S ribosomal protein L35a OS=Homo sapiens GN=RPL35A PE=1 SV=2	P18077	RL35A_HUMAN	2
RNA-binding protein FUS OS=Homo sapiens GN=FUS PE=1 SV=1	P35637	FUS_HUMAN	2
Serine/threonine-protein phosphatase PP1-gamma catalytic subunit OS=Homo sapiens GN=PPP1CC PE=1 SV=1	P36873	PP1G_HUMAN	2
40S ribosomal protein S27 OS=Homo sapiens GN=RPS27 PE=1 SV=3	P42677	RS27_HUMAN	2
60S ribosomal protein L21 OS=Homo sapiens GN=RPL21 PE=1 SV=2	P46778	RL21_HUMAN	2
60S ribosomal protein L27 OS=Homo sapiens GN=RPL27 PE=1 SV=2	P61353	RL27_HUMAN	2
S-phase kinase-associated protein 1 OS=Homo sapiens GN=SKP1 PE=1 SV=2	P63208	SKP1_HUMAN	2
Large neutral amino acids transporter small subunit 1 OS=Homo sapiens GN=SLC7A5 PE=1 SV=2	Q01650	LAT1_HUMAN	2
Complement component 1 Q subcomponent-binding protein, mitochondrial OS=Homo sapiens GN=C1QBP PE=1 SV=1	Q07021	C1QBP_HUMAN	2
60S acidic ribosomal protein P0-like OS=Homo sapiens GN=RPLP0P6 PE=5 SV=1	Q8NHW5	RLA0L_HUMAN	2
F-box-like/WD repeat-containing protein TBL1Y OS=Homo sapiens GN=TBL1Y PE=2 SV=1	Q9BQ87	TBL1Y_HUMAN	2
Zinc finger protein 576 OS=Homo sapiens GN=ZNF576 PE=1 SV=1	Q9H609	ZN576_HUMAN	2
RNA-binding protein Raly OS=Homo sapiens GN=RALY PE=1 SV=1	Q9UKM9	RALY_HUMAN	2
Poly(U)-binding-splicing factor PUF60 OS=Homo sapiens GN=PUF60 PE=1 SV=1	Q9UHX1	PUF60_HUMAN	2
Exosome complex exonuclease RRP41 OS=Homo sapiens GN=EXOSC4 PE=1 SV=3	Q9NPD3	EXOS4_HUMAN	2
L-lactate dehydrogenase B chain OS=Homo sapiens GN=LDHB PE=1 SV=2	P07195	LDHB_HUMAN	2
60S ribosomal protein L8 OS=Homo sapiens GN=RPL8 PE=1 SV=2	P62917	RL8_HUMAN	2
Polyadenylate-binding protein 1-like OS=Homo sapiens GN=PABPC1L PE=2 SV=1	Q4VXU2	PAP1L_HUMAN	2
60S ribosomal protein L17 OS=Homo sapiens GN=RPL17 PE=1 SV=3	P18621	RL17_HUMAN	2
26S protease regulatory subunit 4 OS=Homo sapiens GN=PSMC1 PE=1 SV=1	P62191	PRS4_HUMAN	2
Integrator complex subunit 5 OS=Homo sapiens GN=INTS5 PE=1 SV=1	Q6P9B9	INT5_HUMAN	2
Identified Protein	UniProt Accession	UniProt ID	CDK12 IP: # of peptides identified	CTRL IP : # of peptides identified
Zinc finger protein 295 OS=Homo sapiens GN=ZNF295 PE=1 SV=2	Q9ULJ3	ZN295_HUMAN	43	2
Tubulin beta chain OS=Homo sapiens GN=TUBB PE=1 SV=2	P07437	TBB5_HUMAN	41	25
Keratin, type I cytoskeletal 10 OS=Homo sapiens GN=KRT10 PE=1 SV=6	P13645	K1C10_HUMAN	38	48
78 kDa glucose-regulated protein OS=Homo sapiens GN=HSPA5 PE=1 SV=2	P11021	GRP78_HUMAN	34	21
DNA methyltransferase 1-associated protein 1 OS=Homo sapiens GN=DMAP1 PE=1 SV=1	Q9NPF5	DMAP1_HUMAN	30	27
Elongation factor 1-alpha 1 OS=Homo sapiens GN=EEF1A1 PE=1 SV=1	P68104	EF1A1_HUMAN	27	22
Vimentin OS=Homo sapiens GN=VIM PE=1 SV=4	P08670	VIME_HUMAN	27	12
Keratin, type II cytoskeletal 2 epidermal OS=Homo sapiens GN=KRT2 PE=1 SV=2	P35908	K22E_HUMAN	26	40
RuvB-like 2 OS=Homo sapiens GN=RUVBL2 PE=1 SV=3	Q9Y230	RUVB2_HUMAN	26	14
Heat shock cognate 71 kDa protein OS=Homo sapiens GN=HSPA8 PE=1 SV=1	P11142	HSP7C_HUMAN	24	11
Probable ATP-dependent RNA helicase DDX17 OS=Homo sapiens GN=DDX17 PE=1 SV=1	Q92841	DDX17_HUMAN	24	1
Prolyl 4-hydroxylase subunit alpha-1 OS=Homo sapiens GN=P4HA1 PE=1 SV=2	P13674	P4HA1_HUMAN	22	16
Keratin, type II cytoskeletal 1 OS=Homo sapiens GN=KRT1 PE=1 SV=6	P04264	K2C1_HUMAN	21	31
Uncharacterized protein C19orf21 OS=Homo sapiens GN=C19orf21 PE=1 SV=1	Q8IVT2	CS021_HUMAN	21	14
RecName: Full=Serum albumin; AltName: Full=BSA; AltName: Allergen=Bos d 6; Flags: Precursor	P02769	ALBU_BOVIN	21	3
YEATS domain-containing protein 2 OS=Homo sapiens GN=YEATS2 PE=1 SV=2	Q9ULM3	YETS2_HUMAN	20	32
E3 ubiquitin-protein ligase TRIM21 OS=Homo sapiens GN=TRIM21 PE=1 SV=1	P19474	RO52_HUMAN	20	31
Keratin, type II cytoskeletal 8 OS=Homo sapiens GN=KRT8 PE=1 SV=7	P05787	K2C8_HUMAN	20	13
Tubulin alpha-1A chain OS=Homo sapiens GN=TUBA1A PE=1 SV=1	Q71U36	TBA1A_HUMAN	20	10
Keratin, type I cytoskeletal 18 OS=Homo sapiens GN=KRT18 PE=1 SV=2	P05783	K1C18_HUMAN	20	6
Zinc finger protein 609 OS=Homo sapiens GN=ZNF609 PE=1 SV=2	O15014	ZN609_HUMAN	19	1
DNA mismatch repair protein Msh6 OS=Homo sapiens GN=MSH6 PE=1 SV=2	P52701	MSH6_HUMAN	17	12
Heat shock 70 kDa protein 1A/1B OS=Homo sapiens GN=HSPA1A PE=1 SV=5	P08107	HSP71_HUMAN	17	7
RuvB-like 1 OS=Homo sapiens GN=RUVBL1 PE=1 SV=1	Q9Y265	RUVB1_HUMAN	17	6
Probable ATP-dependent RNA helicase DDX5 OS=Homo sapiens GN=DDX5 PE=1 SV=1	P17844	DDX5_HUMAN	15	1
Protein disulfide-isomerase OS=Homo sapiens GN=P4HB PE=1 SV=3	P07237	PDIA1_HUMAN	14	7
Protein KIAA1967 OS=Homo sapiens GN=KIAA1967 PE=1 SV=2	Q8N163	K1967_HUMAN	14	2
Keratin, type I cytoskeletal 9 OS=Homo sapiens GN=KRT9 PE=1 SV=3	P35527	K1C9_HUMAN	13	21
Actin, cytoplasmic 1 OS=Homo sapiens GN=ACTB PE=1 SV=1	P60709	ACTB_HUMAN	13	10
RNA-binding protein 39 OS=Homo sapiens GN=RBM39 PE=1 SV=2	Q14498	RBM39_HUMAN	13	2
DnaJ homolog subfamily A member 1 OS=Homo sapiens GN=DNAJA1 PE=1 SV=2	P31689	DNJA1_HUMAN	11	10
Keratin, type II cytoskeletal 7 OS=Homo sapiens GN=KRT7 PE=1 SV=4	P08729	K2C7_HUMAN	11	9
rRNA 2'-O-methyltransferase fibrillarin OS=Homo sapiens GN=FBL PE=1 SV=2	P22087	FBRL_HUMAN	11	8
ZZ-type zinc finger-containing protein 3 OS=Homo sapiens GN=ZZZ3 PE=1 SV=1	Q8IYH5	ZZZ3_HUMAN	11	5
40S ribosomal protein S4, X isoform OS=Homo sapiens GN=RPS4X PE=1 SV=2	P62701	RS4X_HUMAN	11	4
F-box-like/WD repeat-containing protein TBL1X OS=Homo sapiens GN=TBL1X PE=1 SV=3	O60907	TBL1X_HUMAN	11	3
YEATS domain-containing protein 4 OS=Homo sapiens GN=YEATS4 PE=1 SV=1	O95619	YETS4_HUMAN	10	5
WD repeat-containing protein 5 OS=Homo sapiens GN=WDR5 PE=1 SV=1	P61964	WDR5_HUMAN	10	5
Heterogeneous nuclear ribonucleoprotein H OS=Homo sapiens GN=HNRNPH1 PE=1 SV=4	P31943	HNRH1_HUMAN	10	4
Ubiquitin-40S ribosomal protein S27a OS=Homo sapiens GN=RPS27A PE=1 SV=2	P62979	RS27A_HUMAN	9	4
Prolyl 4-hydroxylase subunit alpha-2 OS=Homo sapiens GN=P4HA2 PE=1 SV=1	O15460	P4HA2_HUMAN	9	1
Nucleoside-triphosphatase C1orf57 OS=Homo sapiens GN=C1orf57 PE=1 SV=1	Q9BSD7	CA057_HUMAN	8	12
Keratin, type I cytoskeletal 17 OS=Homo sapiens GN=KRT17 PE=1 SV=2	Q04695	K1C17_HUMAN	8	5
60S ribosomal protein L23 OS=Homo sapiens GN=RPL23 PE=1 SV=1	P62829	RL23_HUMAN	8	5
Replication factor C subunit 4 OS=Homo sapiens GN=RFC4 PE=1 SV=2	P35249	RFC4_HUMAN	8	3
Guanine nucleotide-binding protein-like 3-like protein OS=Homo sapiens GN=GNL3L PE=1 SV=1	Q9NVN8	GNL3L_HUMAN	6	5
Heat shock protein beta-1 OS=Homo sapiens GN=HSPB1 PE=1 SV=2	P04792	HSPB1_HUMAN	6	5
Heat shock-related 70 kDa protein 2 OS=Homo sapiens GN=HSPA2 PE=1 SV=1	P54652	HSP72_HUMAN	6	1
Keratin, type I cytoskeletal 14 OS=Homo sapiens GN=KRT14 PE=1 SV=4	P02533	K1C14_HUMAN	5	19
Keratin, type II cytoskeletal 6B OS=Homo sapiens GN=KRT6B PE=1 SV=5	P04259	K2C6B_HUMAN	5	9
Galectin-3-binding protein OS=Homo sapiens GN=LGALS3BP PE=1 SV=1	Q08380	LG3BP_HUMAN	5	5
Metalloproteinase inhibitor 1 OS=Homo sapiens GN=TIMP1 PE=1 SV=1	P01033	TIMP1_HUMAN	5	5
26S protease regulatory subunit 6A OS=Homo sapiens GN=PSMC3 PE=1 SV=3	P17980	PRS6A_HUMAN	5	4
Signal recognition particle 14 kDa protein OS=Homo sapiens GN=SRP14 PE=1 SV=2	P37108	SRP14_HUMAN	5	4
Histone acetyltransferase KAT2A OS=Homo sapiens GN=KAT2A PE=1 SV=3	Q92830	KAT2A_HUMAN	5	2
Poly(rC)-binding protein 1 OS=Homo sapiens GN=PCBP1 PE=1 SV=2	Q15365	PCBP1_HUMAN	5	2
Small nuclear ribonucleoprotein Sm D2 OS=Homo sapiens GN=SNRPD2 PE=1 SV=1	P62316	SMD2_HUMAN	5	1
Transcriptional adapter 3 OS=Homo sapiens GN=TADA3 PE=1 SV=1	O75528	TADA3_HUMAN	4	5
Uncharacterized protein C21orf70 OS=Homo sapiens GN=C21orf70 PE=1 SV=2	Q9NSI2	CU070_HUMAN	4	5
Tubulin beta-2C chain OS=Homo sapiens GN=TUBB2C PE=1 SV=1	P68371	TBB2C_HUMAN	4	5
Ig gamma-3 chain C region OS=Homo sapiens GN=IGHG3 PE=1 SV=2	P01860	IGHG3_HUMAN	4	3
DnaJ homolog subfamily A member 2 OS=Homo sapiens GN=DNAJA2 PE=1 SV=1	O60884	DNJA2_HUMAN	4	2
Tubulin beta-6 chain OS=Homo sapiens GN=TUBB6 PE=1 SV=1	Q9BUF5	TBB6_HUMAN	4	1
TAF6-like RNA polymerase II p300/CBP-associated factor-associated factor 65 kDa subunit 6L OS=Homo sapiens GN=TAF6L PE=1 SV=1	Q9Y6J9	TAF6L_HUMAN	4	1
DNA-dependent protein kinase catalytic subunit OS=Homo sapiens GN=PRKDC PE=1 SV=3	P78527	PRKDC_HUMAN	3	9
Replication factor C subunit 3 OS=Homo sapiens GN=RFC3 PE=1 SV=2	P40938	RFC3_HUMAN	3	9
Replication factor C subunit 2 OS=Homo sapiens GN=RFC2 PE=1 SV=3	P35250	RFC2_HUMAN	3	5
Transcriptional adapter 2-alpha OS=Homo sapiens GN=TADA2A PE=1 SV=2	O75478	TAD2A_HUMAN	3	5
Translocon-associated protein subunit delta OS=Homo sapiens GN=SSR4 PE=1 SV=1	P51571	SSRD_HUMAN	3	5
Alanyl-tRNA editing protein Aarsd1 OS=Homo sapiens GN=AARSD1 PE=1 SV=2	Q9BTE6	AASD1_HUMAN	3	4
6-phosphofructokinase, liver type OS=Homo sapiens GN=PFKL PE=1 SV=6	P17858	K6PL_HUMAN	3	4
Replication factor C subunit 5 OS=Homo sapiens GN=RFC5 PE=1 SV=1	P40937	RFC5_HUMAN	3	4
Tubulin alpha-1B chain OS=Homo sapiens GN=TUBA1B PE=1 SV=1	P68363	TBA1B_HUMAN	3	1
MRG-binding protein OS=Homo sapiens GN=MRGBP PE=1 SV=1	Q9NV56	MRGBP_HUMAN	3	1
Tubulin gamma-1 chain OS=Homo sapiens GN=TUBG1 PE=1 SV=2	P23258	TBG1_HUMAN	2	7
26S proteasome non-ATPase regulatory subunit 2 OS=Homo sapiens GN=PSMD2 PE=1 SV=3	Q13200	PSMD2_HUMAN	2	6
Keratin, type I cytoskeletal 19 OS=Homo sapiens GN=KRT19 PE=1 SV=4	P08727	K1C19_HUMAN	2	5
Uncharacterized protein C3orf21 OS=Homo sapiens GN=C3orf21 PE=2 SV=1	Q8NBI6	CC021_HUMAN	2	4
Elongation factor 1-gamma OS=Homo sapiens GN=EEF1G PE=1 SV=3	P26641	EF1G_HUMAN	2	3
DNA mismatch repair protein Mlh1 OS=Homo sapiens GN=MLH1 PE=1 SV=1	P40692	MLH1_HUMAN	2	2
D-3-phosphoglycerate dehydrogenase OS=Homo sapiens GN=PHGDH PE=1 SV=4	O43175	SERA_HUMAN	2	2
Tubulin beta-3 chain OS=Homo sapiens GN=TUBB3 PE=1 SV=2	Q13509	TBB3_HUMAN	2	2
Transcriptional adapter 2-beta OS=Homo sapiens GN=TADA2B PE=1 SV=2	Q86TJ2	TAD2B_HUMAN	2	1
Histone deacetylase 2 OS=Homo sapiens GN=HDAC2 PE=1 SV=2	Q92769	HDAC2_HUMAN	2	1
Tubulin alpha-1C chain OS=Homo sapiens GN=TUBA1C PE=1 SV=1	Q9BQE3	TBA1C_HUMAN	2	1
26S protease regulatory subunit 7 OS=Homo sapiens GN=PSMC2 PE=1 SV=3	P35998	PRS7_HUMAN	1	6
26S protease regulatory subunit 6B OS=Homo sapiens GN=PSMC4 PE=1 SV=2	P43686	PRS6B_HUMAN	1	5
DNA mismatch repair protein Msh2 OS=Homo sapiens GN=MSH2 PE=1 SV=1	P43246	MSH2_HUMAN	1	3
Keratin, type I cytoskeletal 15 OS=Homo sapiens GN=KRT15 PE=1 SV=3	P19012	K1C15_HUMAN	1	2
Tubulin beta-2B chain OS=Homo sapiens GN=TUBB2B PE=1 SV=1	Q9BVA1	TBB2B_HUMAN	1	2
Tubulin beta-4 chain OS=Homo sapiens GN=TUBB4 PE=1 SV=2	P04350	TBB4_HUMAN	1	2

## Sheet: Sheet2
CDK12_HUMAN
SRRM2_HUMAN
PCF11_HUMAN
RB6I2_HUMAN
MYPT1_HUMAN
BA2L1_HUMAN
ELOA1_HUMAN
ERCC6_HUMAN
KI67_HUMAN
SMC4_HUMAN
ATRX_HUMAN
PABP1_HUMAN
RAD50_HUMAN
DOCK5_HUMAN
SMC2_HUMAN
VPRBP_HUMAN
ACINU_HUMAN
U520_HUMAN
RPB1_HUMAN
DDB1_HUMAN
REXO1_HUMAN
LMO7_HUMAN
BAT2_HUMAN
INT1_HUMAN
PP12C_HUMAN
KCTD3_HUMAN
KIF23_HUMAN
RAI14_HUMAN
SRBS2_HUMAN
ZC3HE_HUMAN
TRRAP_HUMAN
MYCB2_HUMAN
ZCHC8_HUMAN
CLP1_HUMAN
SRSF6_HUMAN
CCNK_HUMAN
FBP1L_HUMAN
BCLF1_HUMAN
TRIM3_HUMAN
ZBT11_HUMAN
EP400_HUMAN
TARA_HUMAN
SRRM1_HUMAN
PRP8_HUMAN
MPRIP_HUMAN
ZBTB1_HUMAN
TR150_HUMAN
U5S1_HUMAN
ZN318_HUMAN
UACA_HUMAN
DHX15_HUMAN
IF4G1_HUMAN
SK2L2_HUMAN
IF4A3_HUMAN
PAWR_HUMAN
WIZ_HUMAN
YBOX1_HUMAN
LARP1_HUMAN
REQU_HUMAN
RBM27_HUMAN
PABP4_HUMAN
PP1B_HUMAN
PCY1A_HUMAN
AKA12_HUMAN
SF3B3_HUMAN
ATX2L_HUMAN
RS3A_HUMAN
MATR3_HUMAN
RN168_HUMAN
PGBD3_HUMAN
ELMO2_HUMAN
XRN2_HUMAN
PININ_HUMAN
GPTC8_HUMAN
SHKB1_HUMAN
EHMT1_HUMAN
ANM5_HUMAN
NBN_HUMAN
SF3B1_HUMAN
SVIL_HUMAN
HNRPM_HUMAN
SG223_HUMAN
DGCR8_HUMAN
EHMT2_HUMAN
CIC_HUMAN
SRBS1_HUMAN
ELOB_HUMAN
NCOR1_HUMAN
MRE11_HUMAN
EXOSX_HUMAN
SNW1_HUMAN
GORAB_HUMAN
RSBN1_HUMAN
MA7D3_HUMAN
RGAP1_HUMAN
M89BB_HUMAN
ZN185_HUMAN
OGT1_HUMAN
SRSF3_HUMAN
INT12_HUMAN
PP1RA_HUMAN
CDC5L_HUMAN
CARF_HUMAN
TRA2B_HUMAN
SF3B2_HUMAN
NUFP2_HUMAN
TFP11_HUMAN
RS8_HUMAN
SF3A1_HUMAN
CCDC6_HUMAN
CNDH2_HUMAN
RSBNL_HUMAN
ZCH18_HUMAN
CBX8_HUMAN
SGF29_HUMAN
RS3_HUMAN
SRSF1_HUMAN
NCBP1_HUMAN
MAP7_HUMAN
SRSF7_HUMAN
RBBP6_HUMAN
PRP19_HUMAN
UBR5_HUMAN
M3K7_HUMAN
SRS10_HUMAN
RPB2_HUMAN
WDR82_HUMAN
PABP2_HUMAN
INT6_HUMAN
LC7L2_HUMAN
GCFC1_HUMAN
HNRPC_HUMAN
ERC2_HUMAN
ATX1L_HUMAN
CNDD3_HUMAN
RS7_HUMAN
CRNL1_HUMAN
ZN644_HUMAN
RBM7_HUMAN
AK17A_HUMAN
TDIF1_HUMAN
PRP6_HUMAN
RS18_HUMAN
EXOS7_HUMAN
RBBP7_HUMAN
UIF_HUMAN
HNRL1_HUMAN
SMU1_HUMAN
INT9_HUMAN
SRSF4_HUMAN
SR140_HUMAN
LARP7_HUMAN
SAP18_HUMAN
G3P_HUMAN
HNRPF_HUMAN
UBP2L_HUMAN
RS2_HUMAN
DBPA_HUMAN
RS12_HUMAN
RL13_HUMAN
RS9_HUMAN
RS5_HUMAN
RS16_HUMAN
RS14_HUMAN
SRSF9_HUMAN
MTFR1_HUMAN
TAB1_HUMAN
EXOS1_HUMAN
RBM8A_HUMAN
SUN2_HUMAN
CDK13_HUMAN
SMC1A_HUMAN
CHERP_HUMAN
RING2_HUMAN
H2AZ_HUMAN
RS23_HUMAN
MCCB_HUMAN
CBX4_HUMAN
NPM_HUMAN
HSP76_HUMAN
RS11_HUMAN
RS6_HUMAN
RS25_HUMAN
SRSF5_HUMAN
TRA2A_HUMAN
ELOC_HUMAN
EXOS8_HUMAN
CI082_HUMAN
EXOS5_HUMAN
NEP1_HUMAN
SYF2_HUMAN
TBB4Q_HUMAN
EXOS6_HUMAN
PLRG1_HUMAN
LC7L3_HUMAN
NCBP2_HUMAN
INT8_HUMAN
ACL6A_HUMAN
INT7_HUMAN
ILF2_HUMAN
HDAC3_HUMAN
CLK3_HUMAN
TICRR_HUMAN
RBM15_HUMAN
SON_HUMAN
PRP16_HUMAN
MECP2_HUMAN
U2AF2_HUMAN
HNRPK_HUMAN
RS17_HUMAN
RL12_HUMAN
RS19_HUMAN
SMD1_HUMAN
EWS_HUMAN
AKIR2_HUMAN
DGC6L_HUMAN
RL27A_HUMAN
RS15A_HUMAN
EXOS9_HUMAN
RL1D1_HUMAN
RSRC1_HUMAN
RS13_HUMAN
TOX4_HUMAN
EXOS2_HUMAN
MGN_HUMAN
RPB3_HUMAN
RPAB1_HUMAN
RPP30_HUMAN
SMRC1_HUMAN
DDX3X_HUMAN
SETD2_HUMAN
CSK21_HUMAN
MBIP1_HUMAN
TBL1R_HUMAN
RS20_HUMAN
DYL1_HUMAN
ERH_HUMAN
SPF27_HUMAN
H2BFS_HUMAN
CP080_HUMAN
SNR40_HUMAN
PHF5A_HUMAN
MEP50_HUMAN
PABP3_HUMAN
BRD8_HUMAN
CASP_HUMAN
SF3B4_HUMAN
H13_HUMAN
DDX41_HUMAN
RL18_HUMAN
PRP17_HUMAN
CSK2B_HUMAN
PACS1_HUMAN
PCY1B_HUMAN
IF2B3_HUMAN
CPSF1_HUMAN
VPS72_HUMAN
SMD3_HUMAN
SRSF8_HUMAN
RL29_HUMAN
FBSP1_HUMAN
RL22_HUMAN
RS10_HUMAN
PP1A_HUMAN
RS26_HUMAN
RL30_HUMAN
RL31_HUMAN
DGCR6_HUMAN
RCN1_HUMAN
DDA1_HUMAN
PM14_HUMAN
LUC7L_HUMAN
RBM25_HUMAN
CDK9_HUMAN
PR38A_HUMAN
RL9_HUMAN
LSM12_HUMAN
MSL1_HUMAN
IF4A1_HUMAN
RL10A_HUMAN
NOL9_HUMAN
FIP1_HUMAN
QSER1_HUMAN
NKRF_HUMAN
RFC1_HUMAN
RL18A_HUMAN
RNPS1_HUMAN
RLA1_HUMAN
RL35A_HUMAN
FUS_HUMAN
PP1G_HUMAN
RS27_HUMAN
RL21_HUMAN
RL27_HUMAN
SKP1_HUMAN
LAT1_HUMAN
C1QBP_HUMAN
RLA0L_HUMAN
TBL1Y_HUMAN
ZN576_HUMAN
RALY_HUMAN
PUF60_HUMAN
EXOS4_HUMAN
LDHB_HUMAN
RL8_HUMAN
PAP1L_HUMAN
RL17_HUMAN
PRS4_HUMAN
INT5_HUMAN
